# Supplementary material for: Differences in the urinary metabolome and proteome between wet and dry nights in children with monosymptomatic nocturnal enuresis and nocturnal polyuria
Source: Pediatr Nephrol. 2023 May 4;38(10):3347–58. doi: 10.1007/s00467-023-05963-5 (PMC10465629; doi:10.1007/s00467-023-05963-5)
Supplement: Supplementary file 3 — ESM 2 (XLSX 484 KB) [file 467_2023_5963_MOESM3_ESM.xlsx]

## Sheet: 1.Metabolomics-Total
Supplementary Table 1. List of all metabolites identified and quantified in the software Compound Discoverer 3.3 (Thermo).
Three comparisons are included; 2) enuresis, wet vs dry nights, 2) enuresis, evening samples preceding wet vs dry nights 3) wet nights (enuresis) vs nights of healthy children (=C).
The data are sorted according to fold change (FC) of metabolites in comparison "enuresis, wet vs dry" passing the significance criteria of P<0.05 and FC below 0.67 or above 1.5 (highlighed in green).
In "name description", "NP" indicates a compound from Natural Product Database. MW=Molecular Weight
					1) wet vs dry (enuresis)	1) wet vs dry (enuresis)	2) wet vs dry (evening samples)	2) wet vs dry (evening samples)	3) wet nights (eniresis) vs C	3) wet nights (eniresis) vs C
MS Mode	Name	Formula	Calc. MW	m/z	Fold change	T-test	Fold change	T-test	Fold change	T-test	Name
Neg	Picolinic acid	C6 H5 N O2	123.031	122.024	0.38	0.0311775	1.23626	0.824305	0.478227	0.259449	Picolinic acid
Pos	N-(1H-Pyrrol-2-ylcarbonyl)glycine	C7 H8 N2 O3	168.053	169.061	0.38	0.043903	1.52615	0.591971	0.0808074	0.00181345	N-(1H-Pyrrol-2-ylcarbonyl)glycine
Pos	(S)-2-hydrazino-3-(4-hydroxy-3-methoxyphenyl)-2-methylpropionic acid	C11 H16 N2 O4	240.111	241.118	0.39	0.0200445	0.974187	0.694475	0.810931	0.596202	(S)-2-hydrazino-3-(4-hydroxy-3-methoxyphenyl)-2-methylpropionic acid
Pos	NP-014113	C22 H34 O3	368.23	369.238	0.45	0.00484177	0.727252	0.166164	0.93085	0.743919	NP-014113
Neg	1,5-Anhydro-D-fructose	C6 H10 O5	162.052	161.045	0.46	0.00903829	0.757289	0.637335	0.919267	0.886731	1,5-Anhydro-D-fructose
Neg	ophthalmic acid	C11 H19 N3 O6	289.128	288.12	0.48	0.0125478	0.803492	0.575509	0.65701	0.239286	ophthalmic acid
Neg	but-1-ene-1,2,4-tricarboxylic acid	C7 H8 O6	188.032	187.024	0.48	0.000864048	0.582607	0.815846	0.552716	0.149559	but-1-ene-1,2,4-tricarboxylic acid
Neg	[Similar to: 3,7-Dimethyluric acid; ΔMass: -0.0113 Da]		196.048	195.041	0.49	0.0338633	1.71929	0.400972	0.558282	0.502957	[Similar to: 3,7-Dimethyluric acid; ΔMass: -0.0113 Da]
Pos	ophthalmic acid	C11 H19 N3 O6	289.127	290.134	0.5	0.00967408	0.860139	0.611783	0.531658	0.276759	ophthalmic acid
Pos	Obscurolide A1	C15 H17 N O5	273.095	274.103	0.51	0.0052598	0.995927	0.59366	0.561681	0.207009	Obscurolide A1
Neg	paeonilactone A	C10 H14 O4	198.089	197.081	0.52	0.00592333	0.317751	0.229715	0.554928	0.758313	paeonilactone A
Neg	Sulfosalicylic Acid	C7 H6 O6 S	217.988	216.981	0.54	0.0160824	1.01428	0.921117	1.06099	0.369663	Sulfosalicylic Acid
Neg	Quinolinic acid	C7 H5 N O4	167.021	166.014	0.56	0.00529664	0.999543	0.671992	0.907679	0.928351	Quinolinic acid
Pos	gamma-Glutamyl-N~5~-acetylornithine	C12 H21 N3 O6	303.143	304.15	0.56	0.0203907	0.74597	0.1094	0.706692	0.0262292	gamma-Glutamyl-N~5~-acetylornithine
Pos	n-Ribosylhistidine	C11 H17 N3 O6	287.111	288.119	0.58	0.00187638	1.01203	0.79088	0.711307	0.151987	n-Ribosylhistidine
Neg	4-Hydroxy-3-(sulfooxy)benzoic acid	C7 H6 O7 S	233.983	232.976	0.59	0.0255457	1.04951	0.687097	0.746552	0.533824	4-Hydroxy-3-(sulfooxy)benzoic acid
Pos	Pro-Pro	C10 H16 N2 O3	212.116	213.124	0.59	0.017604	0.438562	0.0666499	0.854643	0.411649	Pro-Pro
Neg	[3-(Sulfooxy)phenyl]acetic acid	C8 H8 O6 S	232.004	230.997	0.59	0.00181856	0.449202	0.578831	0.883284	0.748187	[3-(Sulfooxy)phenyl]acetic acid
Neg	guaiacol sulfate	C7 H8 O5 S	204.009	203.001	0.59	0.017805	0.685402	0.726201	1.36125	0.115456	guaiacol sulfate
Pos	Troxipide	C15 H22 N2 O4	294.157	295.165	0.6	0.0227254	1.15183	0.307668	0.953791	0.414536	Troxipide
Pos	Thymidine	C10 H14 N2 O5	242.09	243.097	0.6	0.0001131	0.731878	0.541728	0.518206	0.00048588	Thymidine
Pos	Glutarylcarnitine	C12 H21 N O6	275.137	276.144	0.61	0.0156517	0.767861	0.464728	0.447198	0.00368327	Glutarylcarnitine
Pos	etozolin	C13 H20 N2 O3 S	284.119	285.126	0.62	0.00753462	1.37301	0.289608	1.6394	0.376346	etozolin
Pos	Crotanecine	C8 H13 N O3	171.09	172.097	0.63	0.00792741	0.736455	0.375424	0.98476	0.791864	Crotanecine
Pos	Acetyl-L-methionine	C7 H13 N O3 S	191.062	192.069	0.64	0.0296767	0.568657	0.136439	0.881323	0.190845	Acetyl-L-methionine
Pos	3-Hydroxysuberic acid	C8 H14 O5	190.084	191.091	0.65	0.00231488	1.02602	0.418077	0.55653	0.190986	3-Hydroxysuberic acid
Pos	Edoxudine	C11 H16 N2 O5	256.105	257.113	0.65	0.000596352	0.682399	0.425172	0.567983	0.0310872	Edoxudine
Pos	pentobarbital	C11 H18 N2 O3	226.132	227.139	0.66	0.0371966	1.13033	0.674129	0.725721	0.250058	pentobarbital
Pos	1-(3-Amino-2,3-dideoxypentofuranosyl)-5-methyl-2,4(1H,3H)-pyrimidinedione	C10 H15 N3 O4	241.106	242.113	0.67	0.0393656	0.958717	0.901856	0.741361	0.157926	1-(3-Amino-2,3-dideoxypentofuranosyl)-5-methyl-2,4(1H,3H)-pyrimidinedione
Neg	(S)-2-acetamido-6-oxopimelic acid	C9 H13 N O6	231.074	230.067	0.67	0.0182399	0.829978	0.511094	0.834473	0.778162	(S)-2-acetamido-6-oxopimelic acid
Neg	Vitamin C	C6 H8 O6	176.031	175.024	1.5	0.038726	0.972253	0.46597	0.965156	0.898784	Vitamin C
Pos	N(tau)-Methyl-L-histidine	C7 H11 N3 O2	169.085	170.092	1.5	0.0127098	0.971165	0.808341	1.30474	0.100633	N(tau)-Methyl-L-histidine
Pos	Buchananine	C12 H15 N O7	285.084	286.091	1.53	0.0408491	1.15687	0.26707	3.06818	0.00587968	Buchananine
Pos	Hexylamine	C6 H15 N	101.121	102.128	1.56	0.0366078	1.83352	0.415447	0.329357	0.0753094	Hexylamine
Pos	2-Furoic acid	C5 H4 O3	112.016	113.023	1.57	0.03833	1.24058	0.624189	1.52418	0.022905	2-Furoic acid
Pos	Leupeptin Ac-LL	C20 H38 N6 O4	426.295	427.302	1.6	0.0224645	1.55499	0.43531	2.75568	0.000544602	Leupeptin Ac-LL
Pos	4-styrenesulfonic acid	C8 H8 O3 S	184.02	202.053	1.66	0.032928	1.55999	0.378221	1.50155	0.0552885	4-styrenesulfonic acid
Neg	[Similar to: Pantothenic acid; ΔMass: 35.9763 Da]	C8 H18 N O6 P	255.087	254.08	1.8	0.0139629	0.875744	0.500426	1.44632	0.146669	[Similar to: Pantothenic acid; ΔMass: 35.9763 Da]
Neg	N-α-L-Acetyl-arginine	C8 H16 N4 O3	216.122	215.114	1.81	0.00326545	0.784736	0.18081	2.24785	0.00796974	N-α-L-Acetyl-arginine
Pos	[Similar to: N3,N4-Dimethyl-L-arginine; ΔMass: -0.1188 Da]	C7 H2 N6 O2	202.024	203.031	1.86	0.00157935	2.24242	0.167584	0.784413	0.98599	[Similar to: N3,N4-Dimethyl-L-arginine; ΔMass: -0.1188 Da]
Pos	N-[(4-Hydroxy-2-pyrrolidinyl)carbonyl]glutamine	C10 H17 N3 O5	259.116	260.123	1.88	0.040586	1.23307	0.571578	1.23351	0.681032	N-[(4-Hydroxy-2-pyrrolidinyl)carbonyl]glutamine
Pos	NP-018711	C15 H20 O4	302.087	303.094	1.92	0.0369317	0.968222	0.769695	1.1409	0.850225	NP-018711
Pos	[Similar to: S-Adenosylmethionine; ΔMass: -0.1860 Da]	C6 H12 Cl N4 O8 P S2	397.951	398.959	1.96	0.0346293	1.72709	0.0736021	2.91381	0.0303479	[Similar to: S-Adenosylmethionine; ΔMass: -0.1860 Da]
Neg	Benzeneacetamide-4-O-sulphate	C8 H9 N O5 S	231.02	230.013	2	0.038786	1.79199	0.0485469	2.73496	0.000977722	Benzeneacetamide-4-O-sulphate
Pos	Fasoracetam	C10 H16 N2 O2	196.121	197.128	2.03	0.0454714	0.680187	0.20923	0.843635	0.710362	Fasoracetam
Pos	N-(2-hydroxyphenyl)acetamide	C8 H9 N O2	151.064	152.071	2.1	0.00775156	1.56825	0.500684	2.60836	0.0100969	N-(2-hydroxyphenyl)acetamide
Pos	3-Methyladenine	C6 H7 N5	149.07	150.077	2.22	0.0177584	0.865448	0.93319	1.84134	0.0597445	3-Methyladenine
Pos	Ethylenediaminetetraacetic acid	C10 H16 N2 O8	292.091	293.098	2.3	0.00821323	2.1021	0.0246356	3.62923	0.051175	Ethylenediaminetetraacetic acid
Pos	4-Vinylcatechol	C8 H8 O2	136.053	137.06	2.32	0.0040527	1.64351	0.783161	1.80895	0.0578747	4-Vinylcatechol
Pos	adrenaline	C9 H13 N O3	183.09	184.097	2.42	0.0384148	1.31055	0.853072	1.06911	0.698248	adrenaline
Pos	Lanthionine ketimine	C6 H7 N O4 S	189.01	190.017	2.48	0.0109729	1.07404	0.363045	3.11317	0.00154902	Lanthionine ketimine
Pos	Methylsulfonylmethane	C2 H6 O2 S	94.0091	95.0164	2.57	0.0182074	1.77465	0.0363451	1.61799	0.115172	Methylsulfonylmethane
Pos	(7E,13E)-9,15-dihydroxy-4,10,16-trimethyl-1,5,11-trioxacyclohexadeca-7,13-diene-2,6,12-trione	C16 H22 O8	364.108	365.116	2.61	0.0494178	0.563283	0.6691	3.25989	0.0960969	(7E,13E)-9,15-dihydroxy-4,10,16-trimethyl-1,5,11-trioxacyclohexadeca-7,13-diene-2,6,12-trione
Pos	Bluensidine 6-phosphate	C8 H17 N4 O9 P	344.074	345.081	2.73	0.031842	1.52006	0.824188	1.70129	0.426196	Bluensidine 6-phosphate
Pos	Uric acid	C5 H4 N4 O3	168.029	169.036	2.91	0.0277056	1.551	0.787194	1.67899	0.300317	Uric acid
Pos	Selsun	S Se	111.888	112.896	4.13	0.000337192	3.52963	0.122951	0.602497	0.124897	Selsun
Pos	6-[2-Formyl-5-(hydroxymethyl)-1H-pyrrol-1-yl]norleucine	C12 H18 N2 O4	254.126	255.134	5.21	0.0159553	1.85357	0.140414	4.04387	0.110043	6-[2-Formyl-5-(hydroxymethyl)-1H-pyrrol-1-yl]norleucine
Pos	1,3,7-Octanetriol	C8 H18 O3	162.126	163.133	56.42	0.000753263	1.1781	0.40845	66.1379	2.07455e-05	1,3,7-Octanetriol
Pos	NP-002322	C18 H32 O4	334.212	335.219	117.9	0.00375056	1.4187	0.455206	145.268	0.000437403	NP-002322
Pos	ST2975000	C6 H7 N3 O2	153.054	154.061	0.68	0.00460807	0.866859	0.310644	0.827414	0.161971	ST2975000
Neg	(+)-castanospermine	C8 H15 N O4	189.099	188.092	0.69	0.00483559	0.560125	0.0995402	1.41205	0.336632	(+)-castanospermine
Pos	Edaravone	C10 H10 N2 O	174.079	175.087	0.69	0.0324272	0.878803	0.385088	0.837581	0.293508	Edaravone
Neg	CYS-ASP	C7 H12 N2 O5 S	236.046	235.039	0.69	0.0152694	0.792239	0.308316	0.701286	0.0709898	CYS-ASP
Neg	Ethylmalonic acid	C5 H8 O4	132.041	131.034	0.69	0.00333389	1.08018	0.843158	0.899955	0.75671	Ethylmalonic acid
Pos	Pro-tyr	C14 H18 N2 O4	278.127	279.134	0.7	0.000449496	0.788635	0.291088	0.815988	0.212238	Pro-tyr
Pos	Valylproline	C10 H18 N2 O3	214.132	215.139	0.7	0.0366468	0.823426	0.181166	0.746881	0.106361	Valylproline
Pos	APM	C7 H13 N O4	175.084	176.092	0.7	0.0132054	0.915972	0.414236	0.826737	0.34356	APM
Pos	Pivagabine	C9 H17 N O3	187.121	188.128	0.7	0.0142083	0.607378	0.0817342	0.516912	0.00262053	Pivagabine
Pos	4-Hydroxyprolylleucine	C11 H20 N2 O4	244.142	245.149	0.7	0.0413779	0.578291	0.00115701	0.794794	0.642139	4-Hydroxyprolylleucine
Pos	4-Aminopyridine	C5 H6 N2	94.0533	95.0606	0.7	0.0115864	0.826327	0.416236	0.938678	0.985467	4-Aminopyridine
Neg	Imidazoleacetic acid riboside	C10 H14 N2 O6	258.085	257.078	0.71	6.33702e-05	0.669064	0.555356	1.11878	0.253008	Imidazoleacetic acid riboside
Pos	Leucylproline	C11 H20 N2 O3	228.148	229.155	0.71	0.0163669	0.860938	0.252077	0.928584	0.591454	Leucylproline
Neg	4-Hydroxy-3- methoxyphenylglycol sulfate	C9 H12 O7 S	264.03	263.023	0.71	0.000612651	0.75437	0.155886	1.22964	0.524506	4-Hydroxy-3- methoxyphenylglycol sulfate
Pos	Valylproline	C10 H18 N2 O3	214.132	215.139	0.72	0.0196889	0.849901	0.427529	0.697214	0.0724352	Valylproline
Pos	N,N-Dihydroxy-L-tryptophan	C11 H12 N2 O4	236.079	237.087	0.72	0.00580292	1.05087	0.417704	1.30209	0.0664124	N,N-Dihydroxy-L-tryptophan
Pos	O-adipoylcarnitine	C13 H23 N O6	289.153	290.16	0.73	0.0200731	0.932861	0.966656	0.858319	0.689162	O-adipoylcarnitine
Pos	4-oxododecanedioic acid	C12 H20 O5	266.115	267.122	0.73	0.0156214	1.11078	0.52178	0.830442	0.219728	4-oxododecanedioic acid
Pos	metharbital	C9 H14 N2 O3	198.1	199.108	0.73	0.0116281	0.865496	0.423162	0.822129	0.422247	metharbital
Pos	Leucylproline	C11 H20 N2 O3	228.148	229.155	0.73	0.049834	0.723204	0.140878	0.765702	0.0765196	Leucylproline
Neg	[Similar to: NP-004714; ΔMass: -72.1095 Da]	C9 H6 N10 O3	302.063	301.056	0.74	0.04831	1.05058	0.328385	1.46306	0.201321	[Similar to: NP-004714; ΔMass: -72.1095 Da]
Pos	thr-pro	C9 H16 N2 O4	216.111	217.119	0.74	0.00950764	0.782518	0.274844	0.754547	0.0989959	thr-pro
Pos	Benserazide	C10 H15 N3 O5	257.101	258.108	0.74	0.0145193	0.577393	0.00866178	0.809574	0.0956067	Benserazide
Pos	5-Hydroxy-DL-tryptophan	C11 H12 N2 O3	220.085	221.092	0.74	0.0440827	1.31558	0.537129	0.933577	0.672056	5-Hydroxy-DL-tryptophan
Pos	MFCD00025555	C9 H18 N2 O3	202.132	203.139	0.74	0.0022131	0.84321	0.365434	0.965495	0.906833	MFCD00025555
Pos	Pivagabine	C9 H17 N O3	187.121	188.128	0.75	0.0416804	0.685352	0.089475	0.570857	0.0815168	Pivagabine
Neg	N-acetyl-L-2-aminoadipic acid	C8 H13 N O5	203.079	202.072	0.75	0.00757487	0.721169	0.703337	1.17218	0.287399	N-acetyl-L-2-aminoadipic acid
Pos	(2S,3S)-2,3-dihydro-3-hydroxyanthranilic acid zwitterion	C7 H9 N O3	155.058	156.066	0.76	0.0071214	0.935878	0.73517	0.801884	0.312782	(2S,3S)-2,3-dihydro-3-hydroxyanthranilic acid zwitterion
Pos	3-[(3-Hydroxydecanoyl)oxy]-4-(trimethylammonio)butanoate	C17 H33 N O5	331.235	332.243	0.78	0.0475059	1.05778	0.568045	0.997977	0.356561	3-[(3-Hydroxydecanoyl)oxy]-4-(trimethylammonio)butanoate
Pos	ST2975000	C6 H7 N3 O2	153.054	154.061	0.78	0.0019339	0.760316	0.0283843	0.871733	0.669711	ST2975000
Pos	N4-Acetylcytidine	C11 H15 N3 O6	285.096	286.103	0.79	0.0245169	0.789399	0.0557289	0.917999	0.862441	N4-Acetylcytidine
Pos	5-Deoxy-5-aminoshikimic acid	C7 H11 N O4	173.069	174.076	0.81	0.0427627	1.08736	0.999002	0.795736	0.146634	5-Deoxy-5-aminoshikimic acid
Pos	N4-Acetylcytidine	C11 H15 N3 O6	285.096	286.103	0.81	0.0294231	0.659366	0.0979339	1.07387	0.361412	N4-Acetylcytidine
Pos	Methyl 5-(hydroxymethyl)-3-pyrrolidinecarboxylate	C7 H13 N O3	159.09	160.097	0.81	0.0292654	0.732138	0.0422534	0.532587	0.0982391	Methyl 5-(hydroxymethyl)-3-pyrrolidinecarboxylate
Pos	Zalcitabine	C9 H13 N3 O3	211.096	212.103	0.82	0.0204233	0.938992	0.16577	0.99394	0.667733	Zalcitabine
Pos	N-(3-acetamidopropyl)pyrrolidin-2-one	C9 H16 N2 O2	184.121	185.129	0.83	0.0333311	0.907883	0.579835	0.978703	0.726274	N-(3-acetamidopropyl)pyrrolidin-2-one
Pos	(2E)-3-(3-Hydroxyphenyl)acrylaldehyde	C9 H8 O2	148.053	149.06	0.83	0.00358003	0.977594	0.821263	0.939167	0.454476	(2E)-3-(3-Hydroxyphenyl)acrylaldehyde
Neg	(3,4-Dihydroxy-5-methoxyphenyl)acetic acid	C9 H10 O5	198.053	197.045	0.83	6.42773e-05	0.793397	0.665501	1.04906	0.645803	(3,4-Dihydroxy-5-methoxyphenyl)acetic acid
Pos	Valyl-4-hydroxyproline	C10 H18 N2 O4	230.127	231.134	0.84	0.0397182	0.882952	0.239612	1.74182	0.0381614	Valyl-4-hydroxyproline
Pos	N-Acetylvaline	C7 H13 N O3	159.09	160.097	0.86	0.024047	0.934465	0.246862	0.846097	0.58695	N-Acetylvaline
Pos	5-Butyloxazole	C7 H11 N O	125.084	126.091	0.87	0.036542	0.807898	0.210261	1.00145	0.747354	5-Butyloxazole
Pos	2-Pyrrolidone	C4 H7 N O	85.0531	86.0604	1.18	0.00192411	1.12659	0.820593	1.27305	0.108457	2-Pyrrolidone
Pos	TO0110000	C5 H9 N O	99.0686	100.076	1.19	0.0316332	1.42273	0.935576	0.795022	0.4668	TO0110000
Pos	1-Piperideine	C5 H9 N	83.0738	84.0811	1.23	0.0207321	0.982316	0.831501	1.64475	0.0177715	1-Piperideine
Pos	lentiginosine	C8 H15 N O2	157.11	158.118	1.35	0.0267812	1.46989	0.287094	0.425576	0.208462	lentiginosine
Pos	L-Iditol	C6 H14 O6	182.079	183.086	1.36	0.0368208	1.41822	0.517537	1.70194	0.00996891	L-Iditol
Neg	Orotidine	C10 H12 N2 O8	288.059	287.052	1.4	0.0412411	0.895272	0.554744	0.881927	0.944131	Orotidine
Pos	pseudouridine	C9 H12 N2 O6	244.069	245.077	1.41	0.0459913	1.06501	0.744404	1.63451	0.0192289	pseudouridine
Neg	L-Iditol	C6 H14 O6	182.078	181.071	1.42	0.00544035	1.27361	0.511199	1.82124	0.00711723	L-Iditol
Neg	Chlorphentermine	C10 H14 Cl N	183.082	182.074	1.43	0.00896026	1.2787	0.674464	1.87442	0.0107266	Chlorphentermine
Pos	NP-022470	C18 H26 O6	376.134	377.141	1.44	0.0187067	1.05153	0.74903	1.12524	0.400297	NP-022470
Neg	5-(N,N-Dimethylcarbamimidamido)-2-oxopentanoic acid	C8 H15 N3 O3	201.111	200.103	1.44	0.0381685	1.2064	0.136012	1.42817	0.627933	5-(N,N-Dimethylcarbamimidamido)-2-oxopentanoic acid
Neg	2-Oxoglutaric acid	C5 H6 O5	146.021	145.013	1.83	0.051584	2.37955	0.162719	2.4392	0.117046	2-Oxoglutaric acid
Pos	L-Valine	C5 H11 N O2	117.079	118.086	1.76	0.0524647	1.23995	0.749645	3.12756	0.00417049	L-Valine
Pos	4-Aminophenol	C6 H7 N O	109.053	110.06	1.64	0.0526799	1.19661	0.331342	2.7556	0.000327219	4-Aminophenol
Pos	NP-019374	C10 H18 O4	202.121	203.128	1.67	0.0547362	2.00285	0.00921751	3.51653	0.00160672	NP-019374
Neg	Mesaconic acid	C5 H6 O4	130.026	129.018	0.85	0.0552748	1.05326	0.466923	0.782967	0.16914	Mesaconic acid
Pos	NP-020632	C16 H20 O4	298.118	299.125	1.1	0.0560508	0.505119	0.151801	7.29417	0.0263613	NP-020632
Pos	Adenosine 3'5'-cyclic monophosphate	C10 H12 N5 O6 P	329.052	330.059	0.91	0.056238	0.795083	0.0703165	0.964704	0.758821	Adenosine 3'5'-cyclic monophosphate
Pos	diapamide	C9 H11 Cl N2 O3 S	262.019	263.026	3.52	0.0564119	2.57599	0.142529	2.8259	0.100445	diapamide
Pos	Biotin sulfone	C10 H16 N2 O5 S	276.078	277.085	0.73	0.0572883	0.904466	0.143397	0.466734	0.0525436	Biotin sulfone
Pos	3-Hydroxyhexadecadienoylcarnitine	C23 H41 N O5	411.297	412.305	0.7	0.0576322	0.836488	0.145565	0.894116	0.567616	3-Hydroxyhexadecadienoylcarnitine
Pos	Picolinic acid	C6 H5 N O2	123.032	124.039	1.48	0.0580098	1.13107	0.895164	0.997659	0.946641	Picolinic acid
Neg	D-Glucono-delta-lactone	C6 H10 O6	178.047	177.04	0.41	0.0581216	1.92405	0.499784	0.746164	0.73535	D-Glucono-delta-lactone
Pos	Guanidinosuccinic acid	C5 H9 N3 O4	175.059	176.066	2.47	0.0592212	1.61551	0.72056	1.43548	0.434	Guanidinosuccinic acid
Pos	MFCD00048190	C14 H24 O2	224.178	225.185	0.68	0.0619764	0.98807	0.877689	0.647802	0.0876529	MFCD00048190
Pos	Methoxamine	C11 H17 N O3	211.121	212.128	0.44	0.0620982	0.494335	0.338693	0.730288	0.0824831	Methoxamine
Pos	L-Pyroglutamic acid	C5 H7 N O3	129.043	130.05	1.19	0.0622308	1.0482	0.987691	1.27398	0.109997	L-Pyroglutamic acid
Neg	Paracetamol	C8 H9 N O2	151.063	150.055	2.94	0.0627132	1.88735	0.00450087	2.70263	0.135684	Paracetamol
Pos	6-(1H-Pyrrol-1-yl)norleucine	C10 H16 N2 O2	196.121	197.128	0.67	0.0632346	0.733548	0.35942	0.877949	0.68749	6-(1H-Pyrrol-1-yl)norleucine
Neg	HC Blue 1	C11 H17 N3 O4	255.122	254.115	1.73	0.0636511	32.7186	0.176351	4.55259	0.199458	HC Blue 1
Pos	NP-008999	C22 H28 O10	452.159	453.166	2.05	0.0646543	1.46032	0.432016	2.18564	0.0430959	NP-008999
Neg	N-Acetylanthranilic acid	C9 H9 N O3	179.058	178.05	1.38	0.0648568	1.27942	0.459304	0.873851	0.360976	N-Acetylanthranilic acid
Neg	2-Aminophenyl hydrogen sulfate	C6 H7 N O4 S	189.009	188.002	1.46	0.0650119	1.18141	0.140222	1.7092	0.0131857	2-Aminophenyl hydrogen sulfate
Pos	5-Hydroxy-DL-tryptophan	C11 H12 N2 O3	220.085	221.092	0.8	0.0653454	0.885685	0.384685	0.894793	0.1852	5-Hydroxy-DL-tryptophan
Pos	1-Methylguanine	C6 H7 N5 O	165.065	166.073	2.59	0.0655533	1.53886	0.466311	3.29605	0.0133906	1-Methylguanine
Pos	Hymexazol O-glucoside	C10 H15 N O7	261.085	262.092	0.71	0.0666812	0.745244	0.994783	0.815325	0.411511	Hymexazol O-glucoside
Pos	Imagabalin	C9 H19 N O2	173.142	174.149	2.3	0.0670324	0.850756	0.423937	1.89842	0.0784726	Imagabalin
Pos	2,3,5,6-Tetramethylpyrazine	C8 H12 N2	136.1	137.107	0.42	0.0691868	1.05425	0.523362	0.401405	0.00238472	2,3,5,6-Tetramethylpyrazine
Neg	Glu-Gly	C7 H12 N2 O5	204.074	203.066	1.28	0.0692845	1.11364	0.487592	1.32064	0.117063	Glu-Gly
Pos	5-Hydroxyindole-3-acetic acid	C10 H9 N O3	191.058	192.066	1.12	0.0709772	1.15343	0.873675	1.21559	0.209009	5-Hydroxyindole-3-acetic acid
Pos	Phenylisocyanate	C7 H5 N O	119.037	120.045	0.87	0.0711916	0.889621	0.416257	0.878356	0.768229	Phenylisocyanate
Neg	Formiminoglutamic Acid	C6 H10 N2 O4	174.063	173.056	1.61	0.0717939	0.998729	0.561337	1.25459	0.495273	Formiminoglutamic Acid
Pos	sunepitron	C17 H23 N5 O2	329.184	330.191	0.59	0.0724027	0.83741	0.700005	0.838122	0.605862	sunepitron
Neg	[Similar to: 2-Furoylglycine; ΔMass: 43.9896 Da]	C8 H7 N O6	213.027	212.02	0.48	0.0731706	1.09237	0.394582	0.974049	0.938758	[Similar to: 2-Furoylglycine; ΔMass: 43.9896 Da]
Pos	6-Methylquinoline	C10 H9 N	143.074	144.081	0.78	0.0753689	0.814191	0.678435	0.660434	0.359483	6-Methylquinoline
Neg	Isobutyric acid	C4 H8 O2	88.0511	87.0439	0.71	0.075776	0.760178	0.969218	1.48094	0.163145	Isobutyric acid
Pos	2-Acetamidooctanoic acid	C10 H19 N O3	201.137	202.144	1.32	0.0767633	0.932881	0.690063	1.36073	0.119973	2-Acetamidooctanoic acid
Pos	DL-Carbidopa	C10 H14 N2 O4	226.095	227.102	0.7	0.0769704	0.711411	0.179321	0.850623	0.145667	DL-Carbidopa
Pos	N-((4-AMINO-2-METHYL-5-PYRIMIDINYL)METHYL)FORMAMIDE	C7 H10 N4 O	166.086	167.093	1.43	0.0782614	0.829659	0.873566	0.481798	0.371232	N-((4-AMINO-2-METHYL-5-PYRIMIDINYL)METHYL)FORMAMIDE
Neg	Homovanillic acid sulfate	C9 H10 O7 S	262.015	261.008	0.74	0.0784849	0.521733	0.279851	1.17891	0.890482	Homovanillic acid sulfate
Neg	[Similar to: 2-Hydroxyhippuric acid; ΔMass: 282.0961 Da]	C20 H23 N5 O9	477.149	476.142	0.6	0.0793775	1.09475	0.714671	0.78327	0.436942	[Similar to: 2-Hydroxyhippuric acid; ΔMass: 282.0961 Da]
Pos	Vasicinone	C11 H10 N2 O2	202.074	203.082	0.55	0.0803322	0.787637	0.26384	1.19799	0.302567	Vasicinone
Pos	L-Phenylalanine	C9 H11 N O2	165.079	166.087	0.83	0.0810684	0.675352	0.154395	0.862412	0.21876	L-Phenylalanine
Pos	3-hydroxy-2-octylpentanedioic acid	C13 H24 O5	242.152	243.159	0.79	0.0811435	0.76429	0.276232	1.50677	0.345287	3-hydroxy-2-octylpentanedioic acid
Neg	N-(5-Hydroxypentanoyl)glycine	C7 H13 N O4	175.084	174.076	0.81	0.0824601	1.09874	0.821364	1.23735	0.545039	N-(5-Hydroxypentanoyl)glycine
Pos	2-Pyrrolidone	C4 H7 N O	85.0531	86.0604	0.84	0.0825769	0.987833	0.69344	0.918574	0.403094	2-Pyrrolidone
Neg	Methylgallic acid-O-sulphate	C8 H8 O8 S	263.994	262.987	1.26	0.0826232	0.755964	0.439277	0.945674	0.782132	Methylgallic acid-O-sulphate
Neg	EPERVUDINE	C12 H18 N2 O5	270.122	269.115	1.65	0.0827356	1.33762	0.940119	0.591597	0.876438	EPERVUDINE
Pos	Tofacitinib	C16 H20 N6 O	312.168	313.175	0.57	0.0831809	0.771017	0.842394	1.08797	0.390179	Tofacitinib
Pos	NP-006656	C12 H22 O4	252.136	253.143	0.83	0.0847646	1.17545	0.475394	0.978325	0.586212	NP-006656
Pos	Aminohippuric acid	C9 H10 N2 O3	194.069	195.077	0.93	0.0859498	0.942072	0.784716	0.789348	0.218928	Aminohippuric acid
Pos	N-(tert-Butoxycarbonyl)-L-leucine	C11 H21 N O4	231.147	232.155	1.25	0.0871566	1.15252	0.315335	1.08016	0.342208	N-(tert-Butoxycarbonyl)-L-leucine
Pos	beta-Pyracin	C8 H7 N O3	165.043	166.05	1.36	0.0873747	1.1679	0.611885	0.95583	0.539884	beta-Pyracin
Pos	MFCD00025555	C9 H18 N2 O3	202.132	203.139	1.21	0.088396	0.943969	0.948134	1.04733	0.160645	MFCD00025555
Pos	3-Dehydroquinic acid	C7 H10 O6	190.048	191.055	0.79	0.0888428	0.908771	0.918945	0.885428	0.400012	3-Dehydroquinic acid
Pos	N-(2,4-Dihydroxybenzoyl)glycine	C9 H9 N O5	211.048	212.055	0.79	0.0890445	0.801994	0.171863	1.6244	0.0648442	N-(2,4-Dihydroxybenzoyl)glycine
Neg	guaiacol sulfate	C7 H8 O5 S	204.009	203.002	0.54	0.090189	0.633593	0.082692	1.74506	0.0793539	guaiacol sulfate
Pos	NP-005146	C16 H18 O4	256.106	257.113	0.64	0.0911321	1.02287	0.931584	0.532064	0.0130812	NP-005146
Pos	Nicotinyl alcohol	C6 H7 N O	109.053	110.06	1.78	0.0912402	1.16113	0.73179	2.15089	0.00929975	Nicotinyl alcohol
Neg	2-methylcitric acid	C7 H10 O7	206.042	205.035	0.67	0.0922999	0.783069	0.702402	0.7109	0.069614	2-methylcitric acid
Pos	1,4-Dihydro-4-imino-1-Î²-D-ribofuranosyl-3-pyridinecarboxylic acid	C11 H14 N2 O6	270.084	271.092	0.87	0.0924051	0.816548	0.786503	0.851265	0.204223	1,4-Dihydro-4-imino-1-Î²-D-ribofuranosyl-3-pyridinecarboxylic acid
Pos	5'-S-Methyl-5'-thioadenosine	C11 H15 N5 O3 S	297.089	298.097	0.91	0.0943129	0.625708	0.432	1.33352	0.966261	5'-S-Methyl-5'-thioadenosine
Pos	Valylproline	C10 H18 N2 O3	214.132	215.139	0.72	0.0944059	0.829479	0.262278	0.698333	0.825598	Valylproline
Neg	[Similar to: Flavin adenine dinucleotide (FAD); ΔMass: -589.2132 Da]		195.944	194.937	1.59	0.0968219	0.996225	0.925323	1.51571	0.259601	[Similar to: Flavin adenine dinucleotide (FAD); ΔMass: -589.2132 Da]
Pos	3-[(2Z)-1-Hydroxy-2-buten-2-yl]pentanedioic acid	C9 H14 O5	202.084	203.092	0.54	0.0978951	0.830955	0.32466	0.670515	0.1144	3-[(2Z)-1-Hydroxy-2-buten-2-yl]pentanedioic acid
Pos	NP-007909	C13 H20 O3	206.131	207.138	1.3	0.0993941	0.547032	0.175669	1.08449	0.482257	NP-007909
Pos	(2S,3S,4S,5R,6R)-6-[3-(benzoyloxy)-2-hydroxypropoxy]-3,4,5-trihydroxyoxane-2-carboxylic acid	C16 H20 O10	389.131	390.139	0.71	0.0995627	0.85937	0.468293	1.19209	0.656726	(2S,3S,4S,5R,6R)-6-[3-(benzoyloxy)-2-hydroxypropoxy]-3,4,5-trihydroxyoxane-2-carboxylic acid
Pos	NP-004020	C17 H14 O6	314.072	315.079	2.01	0.101746	1.91462	0.214325	2.4193	0.0972603	NP-004020
Pos	Glu-Gly	C7 H12 N2 O5	204.075	205.082	0.75	0.102694	1.29265	0.603654	0.603662	0.26237	Glu-Gly
Pos	(+)-ALLO-OCTOPINE	C9 H18 N4 O4	246.132	247.14	0.78	0.102967	1.32509	0.218952	0.848245	0.70029	(+)-ALLO-OCTOPINE
Pos	Muscimol	C4 H6 N2 O2	114.043	115.05	0.76	0.103058	0.727235	0.0720133	1.0204	0.736562	Muscimol
Pos	6-hydroxypseudooxynicotine	C10 H14 N2 O2	194.106	195.113	1.68	0.104181	0.890211	0.297091	1.03235	0.652071	6-hydroxypseudooxynicotine
Pos	NS1800000	C8 H9 N O4	183.053	184.061	0.57	0.104731	1.89531	0.668625	0.51298	0.0859192	NS1800000
Neg	Î²-D-3-Ribofuranosyluric acid	C10 H12 N4 O7	300.07	299.063	0.79	0.10578	0.83493	0.77813	0.71216	0.146715	Î²-D-3-Ribofuranosyluric acid
Pos	3-(2,4-dihydroxyphenyl)-5-hydroxy-8,8-dimethyl-6-(3-methylbut-2-en-1-yl)-4H,8H-pyrano[2,3-h]chromen-4-one	C25 H24 O6	420.16	421.167	1.73	0.107519	1.14811	0.404012	0.806602	0.530601	3-(2,4-dihydroxyphenyl)-5-hydroxy-8,8-dimethyl-6-(3-methylbut-2-en-1-yl)-4H,8H-pyrano[2,3-h]chromen-4-one
Pos	(+)-ar-Turmerone	C15 H20 O	216.148	217.155	0.77	0.107674	0.888788	0.745598	0.768238	0.491297	(+)-ar-Turmerone
Pos	DL-Tryptophan	C11 H12 N2 O2	204.09	205.097	0.89	0.107704	0.906436	0.174193	0.90568	0.44216	DL-Tryptophan
Pos	propionylcarnitine	C10 H19 N O4	217.131	218.139	0.71	0.108737	0.376337	0.388592	1.08935	0.785841	propionylcarnitine
Pos	Xanthosine	C10 H12 N4 O6	284.075	285.082	0.88	0.110996	0.972339	0.756747	0.919771	0.696735	Xanthosine
Pos	hypaphorine	C14 H18 N2 O2	246.137	247.144	1.16	0.111101	1.15562	0.278361	0.256546	0.0178754	hypaphorine
Neg	Sulfosalicylic Acid	C7 H6 O6 S	217.988	216.981	1.46	0.113397	1.68355	0.118132	0.839488	0.901015	Sulfosalicylic Acid
Pos	6-(3-hydroxybutan-2-yl)-5-(hydroxymethyl)-4-methoxy-2H-pyran-2-one	C11 H16 O5	266.051	267.058	1.88	0.115179	0.652967	0.996971	2.06644	0.0331614	6-(3-hydroxybutan-2-yl)-5-(hydroxymethyl)-4-methoxy-2H-pyran-2-one
Neg	1-(4-Hydroxy-3,5-dimethoxyphenyl)-7-(4-hydroxy-3-methoxyphenyl)-3,5-heptanediol	C22 H30 O7	406.199	405.192	1.63	0.115371	0.825565	0.689191	1.3153	0.281029	1-(4-Hydroxy-3,5-dimethoxyphenyl)-7-(4-hydroxy-3-methoxyphenyl)-3,5-heptanediol
Neg	2,5-Furandicarboxylic acid	C6 H4 O5	156.005	154.998	0.56	0.11654	0.957443	0.497201	0.991518	0.340172	2,5-Furandicarboxylic acid
Neg	N-Acetyl-L-carnosine	C11 H16 N4 O4	268.117	267.11	1.35	0.116985	0.61638	0.181485	0.672607	0.273954	N-Acetyl-L-carnosine
Neg	4-CARBOXY NEVIRAPINE	C15 H12 N4 O3	296.09	295.082	1.75	0.117915	2.71111	0.302384	1.10889	0.856403	4-CARBOXY NEVIRAPINE
Pos	NP-020240	C14 H20 O3	218.131	219.138	0.84	0.120311	0.985932	0.318774	0.833595	0.15194	NP-020240
Pos	alonimid	C14 H13 N O3	243.089	244.097	0.63	0.120735	0.510519	0.0110544	0.928004	0.843131	alonimid
Pos	Eucalyptol	C10 H18 O	136.125	137.133	5.44	0.121754	11.846	0.0446066	1.59406	0.737297	Eucalyptol
Neg	gibberellin A4 methyl ester	C20 H26 O5	346.178	345.171	0.82	0.122438	0.921775	0.634783	0.955212	0.804089	gibberellin A4 methyl ester
Pos	Methyl 5-acetoxyhexanoate	C9 H16 O4	188.105	189.112	0.78	0.122554	0.863045	0.859506	1.21231	0.174397	Methyl 5-acetoxyhexanoate
Pos	fructosylglycine	C8 H15 N O7	237.086	238.093	0.86	0.123176	0.8073	0.157347	1.347	0.160565	fructosylglycine
Pos	NP-022068	C8 H12 O5	210.051	211.058	1.38	0.123946	1.11888	0.362317	0.868045	0.327707	NP-022068
Pos	NP-015980	C14 H24 O6	270.147	271.154	1.04	0.123951	1.00333	0.652742	1.27538	0.75587	NP-015980
Pos	4,4'-Thiobis(butan-2-one)	C8 H14 O2 S	174.072	175.079	0.58	0.124073	1.27923	0.826922	0.636801	0.523646	4,4'-Thiobis(butan-2-one)
Neg	(-)-homoisocitric acid	C7 H10 O7	206.042	205.035	0.5	0.124819	0.634728	0.942746	0.356222	0.0450146	(-)-homoisocitric acid
Pos	N-Methylisopelletierine	C9 H17 N O	155.131	156.138	1.33	0.125584	0.89183	0.139301	1.45751	0.0908624	N-Methylisopelletierine
Neg	UF7990000	C6 H10 O4 S	178.03	177.022	0.76	0.126047	0.760418	0.109524	0.86496	0.477739	UF7990000
Neg	Crotonic acid	C4 H6 O2	86.0355	85.0282	0.89	0.126672	1.03503	0.490577	0.824191	0.355983	Crotonic acid
Pos	Prolylleucine	C11 H20 N2 O3	228.147	229.154	0.7	0.12695	0.787614	0.759175	0.564859	0.0387384	Prolylleucine
Neg	NP-019483	C19 H32 O7	418.221	417.214	0.62	0.127777	1.50147	0.214031	0.593159	0.035427	NP-019483
Pos	N-(4-Oxobutyl)-L-glutamine	C9 H16 N2 O4	216.111	217.118	0.75	0.1282	1.27564	0.276986	0.986449	0.994267	N-(4-Oxobutyl)-L-glutamine
Neg	Diethyl sulfate	C4 H10 O4 S	154.029	153.022	1.49	0.128329	1.05724	0.0395167	1.74276	0.170252	Diethyl sulfate
Pos	Pyroglutamic acid	C5 H7 N O3	129.043	130.05	1.67	0.128602	0.987743	0.577471	1.72089	0.0525302	Pyroglutamic acid
Pos	MFCD00142316	C12 H14 N2 O3	234.1	235.108	0.49	0.129282	0.795321	0.316125	0.579757	0.91943	MFCD00142316
Pos	2-[2,4-Dihydroxy-3-(3-methyl-2-buten-1-yl)phenyl]propanoic acid	C14 H18 O4	250.12	251.128	1.62	0.129454	0.438672	0.140077	1.7896	0.151173	2-[2,4-Dihydroxy-3-(3-methyl-2-buten-1-yl)phenyl]propanoic acid
Neg	1,5-Anhydro-D-fructose	C6 H10 O5	162.052	161.045	0.86	0.129776	0.927834	0.722122	0.920886	0.671312	1,5-Anhydro-D-fructose
Pos	2-Oxindole	C8 H7 N O	133.053	134.06	1.31	0.130891	1.2515	0.402296	0.91378	0.977765	2-Oxindole
Neg	3-Furoic acid	C5 H4 O3	112.015	111.008	0.7	0.131906	0.900408	0.553465	1.0324	0.300151	3-Furoic acid
Pos	Formylkynurenine	C11 H12 N2 O4	236.08	237.087	1.26	0.131952	0.910766	0.351287	0.640996	0.114181	Formylkynurenine
Pos	Crotanecine	C8 H13 N O3	171.09	172.097	0.84	0.132916	0.580384	0.0268667	1.2468	0.381914	Crotanecine
Pos	8-Azabicyclo[3.2.1]octane-1,2,3,4-tetrol	C7 H13 N O4	175.085	176.092	0.63	0.133015	1.51331	0.126092	0.79708	0.347267	8-Azabicyclo[3.2.1]octane-1,2,3,4-tetrol
Pos	Proclavaminic acid	C8 H14 N2 O4	202.095	203.103	0.78	0.133294	1.00889	0.502646	1.02545	0.794189	Proclavaminic acid
Pos	2-Aminophenyl hydrogen sulfate	C6 H7 N O4 S	189.01	190.017	1.88	0.134031	1.31576	0.406603	2.50468	0.00894964	2-Aminophenyl hydrogen sulfate
Pos	Tetralin	C10 H12	132.094	133.101	0.54	0.135871	0.885467	0.595374	0.802697	0.724168	Tetralin
Neg	trans-Aconitic acid	C6 H6 O6	174.016	173.009	0.9	0.136644	1.07815	0.486328	0.843721	0.33757	trans-Aconitic acid
Pos	Citric acid	C6 H8 O7	192.027	193.034	1.48	0.138745	1.31426	0.58311	1.47455	0.490435	Citric acid
Pos	salicyluric beta-D-glucuronide	C15 H17 N O10	371.084	372.091	2.31	0.138898	1.79765	0.596524	2.33345	0.527284	salicyluric beta-D-glucuronide
Neg	N2-Methylguanosine	C11 H15 N5 O5	297.107	296.1	1.13	0.139134	0.977875	0.396073	0.944202	0.845385	N2-Methylguanosine
Neg	Uric acid	C5 H4 N4 O3	168.028	167.02	1.56	0.13923	0.594007	0.425177	0.897057	0.974858	Uric acid
Pos	Dopamine	C8 H11 N O2	153.079	154.086	1.59	0.140891	2.29851	0.439048	2.19461	0.00495775	Dopamine
Pos	(2S)-2-Acetamido-4-aminobutanoic acid	C6 H12 N2 O3	160.085	161.092	0.7	0.142408	1.39015	0.682817	0.72277	0.281625	(2S)-2-Acetamido-4-aminobutanoic acid
Neg	paracetamol sulfate	C8 H9 N O5 S	231.02	230.013	1.52	0.142902	1.90275	0.00823452	1.65323	0.0577395	paracetamol sulfate
Pos	DL-Histidine	C6 H9 N3 O2	155.07	156.077	0.71	0.14343	1.14236	0.767341	0.891271	0.762496	DL-Histidine
Pos	NP-021018	C12 H18 O4	226.12	227.128	0.73	0.143664	1.05063	0.867496	0.983433	0.478699	NP-021018
Pos	Leu-pro	C11 H20 N2 O3	228.147	229.155	0.51	0.145596	0.832305	0.600026	1.022	0.267872	Leu-pro
Neg	4-hydroxy-4-(indol-3-ylmethyl)glutamic acid	C14 H16 N2 O5	292.106	291.099	0.75	0.1462	1.23286	0.213966	0.874708	0.958034	4-hydroxy-4-(indol-3-ylmethyl)glutamic acid
Pos	4-(3-Acetyl-2-oxiranyl)-2-methoxyphenyl hydrogen sulfate	C11 H12 O7 S	288.03	289.037	2.57	0.146746	2.26384	0.560598	0.637817	0.48491	4-(3-Acetyl-2-oxiranyl)-2-methoxyphenyl hydrogen sulfate
Pos	1,2,3,4-Tetrahydro-Î²-carboline-3-carboxylic acid	C12 H12 N2 O2	216.09	217.097	1.33	0.147023	1.42657	0.649668	0.899776	0.388687	1,2,3,4-Tetrahydro-Î²-carboline-3-carboxylic acid
Pos	6-Hydroxycaproic acid	C6 H12 O3	132.079	133.086	0.76	0.147426	1.22696	0.142368	0.871683	0.553701	6-Hydroxycaproic acid
Pos	1-methylhypoxanthine	C6 H6 N4 O	150.054	151.062	0.76	0.148115	1.03172	0.720873	0.7373	0.882084	1-methylhypoxanthine
Neg	sulfamerazine	C11 H12 N4 O2 S	264.067	263.06	0.66	0.148369	0.757974	0.212914	0.694956	0.701756	sulfamerazine
Pos	Droxidopa	C9 H11 N O5	213.063	214.071	0.75	0.149357	0.776012	0.643594	1.01289	0.694145	Droxidopa
Neg	Glycocholic acid	C26 H43 N O6	465.309	464.302	0.78	0.150285	1.23442	0.691291	1.13844	0.501097	Glycocholic acid
Neg	Diethyl tartrate	C8 H14 O6	206.079	205.071	0.77	0.15032	0.948576	0.386936	0.585115	0.106614	Diethyl tartrate
Neg	Dalcetrapib	C23 H35 N O2 S	389.241	388.233	2.19	0.150581	1.02319	0.943627	3.05097	0.0364933	Dalcetrapib
Pos	Tropine	C8 H15 N O	141.115	142.123	0.51	0.151052	0.204949	0.44911	0.848608	0.0625877	Tropine
Neg	4-Hydroxyprolylleucine	C11 H20 N2 O4	244.142	243.135	0.62	0.151331	0.704722	0.471853	0.498548	0.485054	4-Hydroxyprolylleucine
Neg	N-[(2S)-2-Hydroxypropanoyl]methionine	C8 H15 N O4 S	221.072	220.065	1.94	0.152672	1.85889	0.600044	1.73275	0.624176	N-[(2S)-2-Hydroxypropanoyl]methionine
Pos	DL-Glutamine	C5 H10 N2 O3	146.069	147.076	1.92	0.153121	1.58812	0.505304	1.39163	0.729261	DL-Glutamine
Pos	Isohomovanillic acid	C9 H10 O4	182.058	183.066	0.81	0.155226	1.35024	0.853549	0.887482	0.241614	Isohomovanillic acid
Pos	[Similar to: 3-Methylhistidine; ΔMass: -0.0597 Da]		169.025	170.033	1.52	0.157163	0.201745	0.531169	2.48816	0.0802158	[Similar to: 3-Methylhistidine; ΔMass: -0.0597 Da]
Pos	cis,trans-4-hydroxymuconic semialdehyde	C6 H6 O4	142.027	143.034	0.65	0.157226	1.04855	0.441697	0.910772	0.74368	cis,trans-4-hydroxymuconic semialdehyde
Pos	Î±-N-Acetylcitrulline	C8 H15 N3 O4	217.107	218.114	0.73	0.159698	0.837495	0.576621	1.70554	0.137965	Î±-N-Acetylcitrulline
Pos	APM	C7 H13 N O4	175.085	176.092	0.67	0.164234	0.771711	0.418953	0.895864	0.587664	APM
Pos	Hexanoylcarnitine	C13 H25 N O4	259.178	260.186	0.72	0.164688	0.957324	0.709331	1.2979	0.182624	Hexanoylcarnitine
Pos	THTA	C6 H10 O2 S	146.04	147.048	0.86	0.167101	0.875003	0.853235	1.02184	0.885827	THTA
Pos	1-Methyladenine	C6 H7 N5	149.07	150.078	0.79	0.167406	1.1513	0.428644	0.79667	0.22712	1-Methyladenine
Pos	3-(2,4-dihydroxyphenyl)-7-hydroxy-6,8-bis(3-methylbut-2-en-1-yl)-4H-chromen-4-one	C25 H26 O5	406.181	407.188	0.72	0.168031	1.31571	0.271343	0.649263	0.173002	3-(2,4-dihydroxyphenyl)-7-hydroxy-6,8-bis(3-methylbut-2-en-1-yl)-4H-chromen-4-one
Neg	3-(2-Deoxy-beta-D-erythro-pentofuranosyl)-4,6,7,8-tetrahydropyrimido[1,2-a]purin-10(3H)-one	C13 H17 N5 O4	307.127	306.12	0.14	0.16945	0.200746	0.212464	1.67034	0.198784	3-(2-Deoxy-beta-D-erythro-pentofuranosyl)-4,6,7,8-tetrahydropyrimido[1,2-a]purin-10(3H)-one
Pos	Trigonelline	C7 H7 N O2	137.048	138.055	1.2	0.170105	1.26166	0.223974	1.23265	0.184731	Trigonelline
Pos	Creatinine	C4 H7 N3 O	113.059	114.066	1.05	0.174357	0.941496	0.0649158	0.965313	0.672232	Creatinine
Pos	Pro-Hyp	C10 H16 N2 O4	228.111	229.118	0.8	0.174754	0.719743	0.0952408	0.762537	0.787789	Pro-Hyp
Pos	val-asn	C9 H17 N3 O4	231.122	232.129	0.58	0.17479	2.05877	0.452788	1.40697	0.461599	val-asn
Neg	5-aminosalicyluric acid	C9 H10 N2 O4	210.064	209.056	1.15	0.17694	1.57295	0.181065	1.29581	0.158025	5-aminosalicyluric acid
Pos	3-Hydroxysebacic acid	C10 H18 O5	218.116	219.123	0.78	0.177921	0.668262	0.250093	0.833126	0.338378	3-Hydroxysebacic acid
Pos	5-guanidino-2-oxopentanoic acid	C6 H11 N3 O3	173.08	174.087	1.27	0.178918	1.43875	0.103722	0.998346	0.434709	5-guanidino-2-oxopentanoic acid
Neg	3-Methylazelaic acid	C10 H18 O4	202.12	201.113	1.16	0.179202	0.724402	0.837728	2.46928	0.00654372	3-Methylazelaic acid
Neg	Androsterone glucuronide	C25 H38 O8	466.257	465.25	0.85	0.179733	0.966773	0.379765	0.317435	0.0504192	Androsterone glucuronide
Pos	NP-018660	C13 H22 O3	226.157	227.164	1.31	0.180265	0.785307	0.153304	1.49595	0.0405809	NP-018660
Pos	(R)-3-hydroxybutyrylcarnitine	C11 H21 N O5	247.142	248.149	1.6	0.180993	1.10699	0.908903	1.15579	0.334786	(R)-3-hydroxybutyrylcarnitine
Pos	Streptidine 6-phosphate	C8 H19 N6 O7 P	342.106	343.113	0.63	0.181073	0.837473	0.452303	0.525806	0.0587746	Streptidine 6-phosphate
Pos	Dipicolinic acid	C7 H5 N O4	167.022	168.029	1.25	0.18119	1.23827	0.138935	1.34283	0.518117	Dipicolinic acid
Pos	Atagabalin	C10 H19 N O2	185.142	186.149	0.74	0.181807	0.661558	0.0914815	0.850235	0.724008	Atagabalin
Pos	4,12,12-Trimethyl-5-oxatricyclo[8.2.0.0~4,6~]dodecan-9-one	C14 H22 O2	222.162	223.169	0.65	0.182433	1.05335	0.429755	0.855019	0.458489	4,12,12-Trimethyl-5-oxatricyclo[8.2.0.0~4,6~]dodecan-9-one
Pos	Ureidopropionic acid	C4 H8 N2 O3	132.054	133.061	0.82	0.182779	0.916877	0.389023	1.0539	0.67779	Ureidopropionic acid
Pos	Guaifenesin	C10 H14 O4	198.089	199.097	0.34	0.1828	0.464158	0.271508	0.212855	0.0892254	Guaifenesin
Pos	4-Acetamidobutanoic acid	C6 H11 N O3	145.074	146.081	0.86	0.185058	1.01779	0.852967	0.892546	0.684705	4-Acetamidobutanoic acid
Pos	N-Acetylvanilalanine	C12 H15 N O5	253.095	254.102	0.81	0.187266	1.20387	0.888708	0.851515	0.514629	N-Acetylvanilalanine
Pos	Aminolevulinic acid	C5 H9 N O3	131.058	132.066	0.89	0.187718	1.67182	0.145612	0.798631	0.162979	Aminolevulinic acid
Pos	Cytidine	C9 H13 N3 O5	243.085	244.092	0.61	0.187832	1.00084	0.240407	0.40773	0.0412212	Cytidine
Pos	HC blue 2	C12 H19 N3 O5	285.132	286.14	0.73	0.189085	1.09145	0.98185	0.780521	0.484519	HC blue 2
Pos	4-Ethoxybenzaldehyde	C9 H10 O2	150.068	151.075	1.62	0.190063	1.19089	0.393418	1.15604	0.756992	4-Ethoxybenzaldehyde
Pos	pretyrosine	C10 H13 N O5	227.079	228.086	0.68	0.191656	1.22968	0.979065	0.432509	0.0446517	pretyrosine
Neg	4-Hydroxy-6-methyl-2-pyrone	C6 H6 O3	126.031	125.023	1.6	0.19539	1.04763	0.689605	1.49675	0.217079	4-Hydroxy-6-methyl-2-pyrone
Neg	N-[2-Hydroxy-4-(sulfooxy)phenyl]acetamide	C8 H9 N O6 S	247.015	246.008	0.74	0.19545	0.675347	0.18147	2.25918	0.140429	N-[2-Hydroxy-4-(sulfooxy)phenyl]acetamide
Pos	Propofol	C12 H18 O	178.136	179.143	0.6	0.198363	1.59574	0.776326	0.334862	0.0994697	Propofol
Neg	5-Nitrilonorvaline	C5 H8 N2 O2	128.058	173.056	1.29	0.199705	1.0231	0.415677	1.90809	0.0391641	5-Nitrilonorvaline
Pos	7-Methylguanosine	C11 H15 N5 O5	297.107	298.115	0.83	0.200035	1.00897	0.873121	0.734354	0.0436294	7-Methylguanosine
Neg	2-Hydroxybenzyl alcohol	C7 H8 O2	124.051	123.044	1.2	0.200092	1.85801	0.0415606	1.06967	0.311758	2-Hydroxybenzyl alcohol
Pos	[Similar to: 3,4-dihydroxy-4-(4-methoxyphenyl)-1,2,3,4-tetrahydroquinolin-2-one; ΔMass: -154.0629 Da]		131.037	132.044	0.64	0.200341	1.7441	0.04751	0.653196	0.109062	[Similar to: 3,4-dihydroxy-4-(4-methoxyphenyl)-1,2,3,4-tetrahydroquinolin-2-one; ΔMass: -154.0629 Da]
Pos	L-Theanine	C7 H14 N2 O3	174.101	175.108	0.49	0.201834	5.19816	0.0815831	0.891434	0.644559	L-Theanine
Neg	Pimelic acid	C7 H12 O4	160.073	159.065	0.73	0.202032	1.07092	0.409567	1.29383	0.268487	Pimelic acid
Neg	[Similar to: 3-Indoxyl sulphate; ΔMass: 234.9912 Da]	C16 H15 N6 P3 S2	448.001	446.993	1.17	0.202409	0.973542	0.982637	1.04208	0.594999	[Similar to: 3-Indoxyl sulphate; ΔMass: 234.9912 Da]
Pos	(1S,6S)-6-Aminooctahydro-1-indolizinyl acetate	C10 H18 N2 O2	198.137	199.144	0.85	0.203298	0.859683	0.156906	1.11482	0.779762	(1S,6S)-6-Aminooctahydro-1-indolizinyl acetate
Pos	4-Oxocyclohexanecarboxylic acid	C7 H10 O3	142.063	143.07	1.12	0.208315	0.994457	0.399763	1.21498	0.38135	4-Oxocyclohexanecarboxylic acid
Pos	Hydroxy-1,4-benzoquinone	C6 H4 O3	124.016	125.023	0.67	0.210501	1.30849	0.31015	1.01269	0.976491	Hydroxy-1,4-benzoquinone
Pos	S-Adenosylhomocysteine	C14 H20 N6 O5 S	384.12	385.128	1.13	0.211481	0.957581	0.970099	0.775584	0.992205	S-Adenosylhomocysteine
Pos	Proline	C5 H9 N O2	115.063	116.071	0.61	0.211691	0.589683	0.292017	0.67509	0.056595	Proline
Pos	Choline	C5 H13 N O	103.1	104.107	1.47	0.211815	1.04314	0.781255	1.27954	0.562188	Choline
Pos	Asp-tyr	C13 H16 N2 O6	296.1	297.108	0.79	0.212375	1.07037	0.702753	0.72751	0.144052	Asp-tyr
Pos	4-HOBA	C7 H9 N O	123.069	124.076	0.74	0.212874	1.43537	0.694324	0.809292	0.360865	4-HOBA
Neg	Cystathionine ketimine	C7 H9 N O4 S	203.025	202.018	0.58	0.212908	0.595462	0.286356	0.264296	0.192045	Cystathionine ketimine
Pos	4-(2-Amino-2-carboxyethyl)-3-furoic acid	C8 H9 N O5	199.048	200.056	0.65	0.213186	0.905303	0.909861	1.32897	0.92373	4-(2-Amino-2-carboxyethyl)-3-furoic acid
Pos	trihomomethionine	C8 H17 N O2 S	191.098	192.105	0.54	0.21367	0.538735	0.550436	1.64809	0.224161	trihomomethionine
Neg	Imidazolelactic acid	C6 H8 N2 O3	110.047	155.045	1.19	0.214976	0.912632	0.816521	0.905281	0.798598	Imidazolelactic acid
Pos	5-Ethyl-4-hydroxy-3(2H)-furanone	C6 H8 O3	128.047	129.055	1.2	0.216744	1.18094	0.27191	1.00255	0.969501	5-Ethyl-4-hydroxy-3(2H)-furanone
Pos	Dopamine 3-O-sulfate	C8 H11 N O5 S	233.035	234.043	2.2	0.218554	0.974736	0.446536	6.75246	0.00790295	Dopamine 3-O-sulfate
Pos	MFCD02728197	C14 H20 N2 O4	280.142	281.15	1.46	0.219482	0.840512	0.918333	1.91757	0.0765121	MFCD02728197
Pos	Xanthine	C5 H4 N4 O2	152.034	153.041	1.51	0.219711	0.627387	0.283477	1.56465	0.197284	Xanthine
Pos	epi-jasmonic acid	C12 H18 O3	210.126	211.133	4.38	0.223053	1.09692	0.999483	4.37733	0.166835	epi-jasmonic acid
Pos	N6-threonylcarbamoyladenosine	C15 H20 N6 O8	412.133	413.141	0.87	0.223458	0.872793	0.461958	0.860071	0.236108	N6-threonylcarbamoyladenosine
Pos	[Similar to: NP-022095; ΔMass: -226.1217 Da]	C27 H53 N3 O11	595.371	596.378	1.58	0.223543	0.853094	0.299314	0.789919	0.228113	[Similar to: NP-022095; ΔMass: -226.1217 Da]
Pos	4-Hydroxyprolylleucine	C11 H20 N2 O4	244.143	245.15	0.67	0.223777	0.919235	0.504724	0.940901	0.684409	4-Hydroxyprolylleucine
Pos	Penicillamine	C5 H11 N O2 S	149.051	150.059	1.23	0.224455	1.0183	0.299736	0.844684	0.888706	Penicillamine
Neg	DL-4-Hydroxyphenyllactic acid	C9 H10 O4	182.058	181.05	0.83	0.224457	0.879696	0.958942	1.06908	0.433497	DL-4-Hydroxyphenyllactic acid
Neg	[Similar to: Citric acid; ΔMass: 97.9673 Da]	C6 H10 O11 S	289.994	288.987	0.97	0.224697	1.17953	0.348541	1.09483	0.93649	[Similar to: Citric acid; ΔMass: 97.9673 Da]
Neg	[3-(4-Methoxyphenyl)-2-oxiranyl]methyl hydrogen sulfate	C10 H12 O6 S	260.036	259.028	0.49	0.226694	2.15463	0.594095	2.55382	0.138018	[3-(4-Methoxyphenyl)-2-oxiranyl]methyl hydrogen sulfate
Pos	4-O-(a-D-Glucopyranosyl) moranoline	C12 H23 N O9	325.137	326.144	0.8	0.22692	0.78212	0.532314	0.529946	0.103144	4-O-(a-D-Glucopyranosyl) moranoline
Neg	2-Methylglutaric acid	C6 H10 O4	146.057	145.05	1.25	0.227004	1.34029	0.279834	1.2176	0.192905	2-Methylglutaric acid
Neg	Digalacturonic acid	C12 H18 O13	370.076	369.068	0.45	0.227351	0.54413	0.852098	0.449214	0.121329	Digalacturonic acid
Neg	N5-METHYLGLUTAMINE	C6 H12 N2 O3	160.084	159.077	0.76	0.228748	1.21296	0.617856	0.971718	0.277283	N5-METHYLGLUTAMINE
Pos	(Carbamoylamino)(4-hydroxyphenyl)acetic acid	C9 H10 N2 O4	210.064	211.072	1.22	0.230387	1.43509	0.185662	1.10501	0.463621	(Carbamoylamino)(4-hydroxyphenyl)acetic acid
Neg	Sulbactam	C8 H11 N O5 S	233.036	232.028	0.61	0.230672	1.01518	0.729041	1.01628	0.575851	Sulbactam
Pos	L(+)-2-Aminobutyric acid	C4 H9 N O2	103.063	104.071	0.94	0.230965	1.3221	0.844249	0.930165	0.814273	L(+)-2-Aminobutyric acid
Pos	3-Mercaptopropane-1,2-diol	C3 H8 O2 S	108.025	109.032	1.33	0.231021	0.929004	0.642144	2.26152	0.00627154	3-Mercaptopropane-1,2-diol
Neg	5-Hydantoinpropionic acid	C6 H8 N2 O4	172.048	171.041	1.27	0.231425	1.16929	0.841362	1.57275	0.182469	5-Hydantoinpropionic acid
Neg	Dopamine 3-O-sulfate	C8 H11 N O5 S	233.036	232.028	1.76	0.233597	1.79606	0.602852	1.40199	0.219869	Dopamine 3-O-sulfate
Pos	3,4-Methylenepimelic acid	C9 H12 O4	184.074	185.082	0.74	0.234709	0.885855	0.8629	0.931448	0.877734	3,4-Methylenepimelic acid
Pos	[Similar to: (1S,3R,4R,5R)-1,3,4-trihydroxy-5-{[(2E)-3-(4-hydroxy-3-methoxyphenyl)prop-2-enoyl]oxy}cyclohexane-1-carboxylic acid; ΔMass: -117.0317 Da]	C6 H14 N5 O4 P	251.079	252.086	0.89	0.236506	0.429537	0.0357298	0.97113	0.42901	[Similar to: (1S,3R,4R,5R)-1,3,4-trihydroxy-5-{[(2E)-3-(4-hydroxy-3-methoxyphenyl)prop-2-enoyl]oxy}cyclohexane-1-carboxylic acid; ΔMass: -117.0317 Da]
Neg	[Similar to: NP-015864; ΔMass: -248.1586 Da]	C10 H12 O5 P2	274.015	273.008	1.04	0.237037	0.626247	0.837662	1.97219	0.0581127	[Similar to: NP-015864; ΔMass: -248.1586 Da]
Pos	3-Amino-5-hydroxybenzoic acid	C7 H7 N O3	153.043	154.05	1.33	0.23728	1.43878	0.534924	0.975468	0.891672	3-Amino-5-hydroxybenzoic acid
Neg	4-Ethyl-2,6-dihydroxyphenyl hydrogen sulfate	C8 H10 O6 S	234.02	233.013	0.26	0.237868	1.22998	0.596825	0.662062	0.853054	4-Ethyl-2,6-dihydroxyphenyl hydrogen sulfate
Pos	2-Acetyl-6-hydroxy-7-(hydroxymethyl)-1,5,6,7-tetrahydro-4H-azepin-4-one	C9 H13 N O4	199.085	200.092	0.78	0.238156	0.651602	0.117879	0.86805	0.939346	2-Acetyl-6-hydroxy-7-(hydroxymethyl)-1,5,6,7-tetrahydro-4H-azepin-4-one
Pos	gamma-Glutamyl-3-(2-methylenecyclopropyl)alanine	C12 H18 N2 O5	270.121	271.128	0.94	0.239017	1.29965	0.51708	0.509278	0.0242953	gamma-Glutamyl-3-(2-methylenecyclopropyl)alanine
Neg	clavulanic acid	C8 H9 N O5	199.048	198.04	0.51	0.240598	0.80475	0.894	1.25984	0.644008	clavulanic acid
Neg	alpha-Aspartyl-4-hydroxyproline	C9 H14 N2 O6	246.086	245.078	1.22	0.240922	0.694783	0.516272	1.14744	0.454677	alpha-Aspartyl-4-hydroxyproline
Pos	Oseltamivir	C16 H28 N2 O4	312.205	313.212	0.66	0.241128	0.513099	0.16143	1.36493	0.702766	Oseltamivir
Neg	?-Muricholic Acid	C24 H40 O5	454.293	453.286	1.21	0.241273	2.43548	0.132596	1.12232	0.810845	?-Muricholic Acid
Pos	D-PANTOTHENIC ACID	C9 H17 N O5	219.111	220.118	0.89	0.246572	0.879735	0.466523	1.21378	0.389109	D-PANTOTHENIC ACID
Pos	L-alpha-Aspartyl-L-phenylalanine	C13 H16 N2 O5	280.106	281.113	0.82	0.247625	0.742424	0.339491	0.790457	0.26441	L-alpha-Aspartyl-L-phenylalanine
Pos	8-METHOXYKYNURENIC ACID	C11 H9 N O4	219.053	220.061	0.94	0.247687	0.815843	0.354126	1.48797	0.146666	8-METHOXYKYNURENIC ACID
Neg	3-Hydroxyphenylacetic acid	C8 H8 O3	152.047	151.039	0.8	0.249069	0.887748	0.408855	0.989083	0.677907	3-Hydroxyphenylacetic acid
Pos	2-(2,6-dimethoxyphenyl)-5,6-dimethoxy-4H-chromen-4-one	C19 H18 O6	364.097	365.105	0.35	0.250293	0.777421	0.895381	0.575514	0.546484	2-(2,6-dimethoxyphenyl)-5,6-dimethoxy-4H-chromen-4-one
Pos	3-Hydroxypicolinic acid	C6 H5 N O3	139.027	140.034	0.79	0.250781	1.51828	0.175058	0.609177	0.369431	3-Hydroxypicolinic acid
Pos	3-Methylsulfolene	C5 H8 O2 S	132.025	133.032	0.87	0.254462	1.13817	0.0481838	0.999336	0.854045	3-Methylsulfolene
Neg	4-Formyl-2-methoxyphenyl hydrogen sulfate	C8 H8 O6 S	232.004	230.997	0.45	0.254795	0.443594	0.139701	0.552176	0.639681	4-Formyl-2-methoxyphenyl hydrogen sulfate
Neg	Caffeic acid 3-glucoside	C15 H18 O9	342.095	341.088	0.51	0.25524	4.60266	0.780232	2.21926	0.731327	Caffeic acid 3-glucoside
Neg	4-(2-Hydroxyethyl)phenyl hydrogen sulfate	C8 H10 O5 S	218.025	217.018	3.25	0.258169	1.69571	0.120542	3.12819	0.28333	4-(2-Hydroxyethyl)phenyl hydrogen sulfate
Pos	Valylvaline	C10 H20 N2 O3	216.147	217.154	0.63	0.259386	0.633644	0.334764	0.975071	0.944595	Valylvaline
Neg	3-(Sulfooxy)butanoic acid	C4 H8 O6 S	184.004	182.996	0.43	0.259673	0.586654	0.361086	1.21089	0.254291	3-(Sulfooxy)butanoic acid
Pos	methoxyresorcinol	C7 H8 O3	140.047	141.055	0.64	0.260022	1.61924	0.3333	1.15275	0.455765	methoxyresorcinol
Pos	MFCD00195543	C12 H17 N O2	207.126	208.133	0.62	0.260785	0.879641	0.946523	0.528151	0.697955	MFCD00195543
Pos	indospicine	C7 H15 N3 O2	173.117	174.124	1.07	0.263247	0.822819	0.868142	1.16876	0.395076	indospicine
Neg	N-Phenylacetylglutamine	C13 H16 N2 O4	264.111	263.104	1.11	0.26472	1.07326	0.993682	1.19191	0.182169	N-Phenylacetylglutamine
Neg	4-Hydroxy-3-(sulfooxy)benzoic acid	C7 H6 O7 S	233.983	232.976	0.91	0.266852	0.560762	0.169706	2.18063	0.0830548	4-Hydroxy-3-(sulfooxy)benzoic acid
Pos	N-[3-Carboxy-2-(carboxymethyl)-2-hydroxypropanoyl]glutamic acid	C11 H15 N O10	321.069	322.076	1.08	0.267463	0.972906	0.316228	1.12714	0.712999	N-[3-Carboxy-2-(carboxymethyl)-2-hydroxypropanoyl]glutamic acid
Neg	asn-val	C9 H17 N3 O4	231.122	230.115	0.56	0.268037	0.882806	0.547181	1.51426	0.150198	asn-val
Pos	butoctamide	C16 H29 N O5	315.204	316.212	1.23	0.268057	1.01922	0.887237	1.37535	0.121397	butoctamide
Neg	thr-pro	C9 H16 N2 O4	216.111	215.104	0.92	0.268957	0.830829	0.113024	0.9434	0.933167	thr-pro
Pos	NP-020014	C15 H26 O3	236.177	237.185	1.06	0.26903	1.2537	0.133502	0.927731	0.737161	NP-020014
Pos	4-Methyl-5,6,7,8-tetrahydroquinoline	C10 H13 N	147.105	148.112	1.47	0.270347	1.28396	0.497132	1.6569	0.402015	4-Methyl-5,6,7,8-tetrahydroquinoline
Neg	n-Ribosylhistidine	C11 H17 N3 O6	287.111	286.104	0.62	0.27117	1.20973	0.186011	0.94763	0.653755	n-Ribosylhistidine
Pos	3-(3,4-dihydroxyphenyl)propanoic acid	C9 H10 O4	164.048	165.055	1.11	0.271807	1.12393	0.154289	1.20884	0.857693	3-(3,4-dihydroxyphenyl)propanoic acid
Pos	6-Oxo-pipecolinic acid	C6 H9 N O3	143.058	144.066	1.47	0.274262	1.21798	0.793657	1.16993	0.554654	6-Oxo-pipecolinic acid
Neg	NP-012551	C8 H8 O4	168.042	167.034	1.36	0.274702	1.42354	0.20853	1.19435	0.731098	NP-012551
Pos	5-Isopropyl-2-methyl-2-cyclohexen-1-one	C10 H16 O	152.12	153.127	4.15	0.276259	1.82106	0.200713	2.80244	0.779054	5-Isopropyl-2-methyl-2-cyclohexen-1-one
Pos	PENICILLIC ACID	C8 H10 O4	170.058	171.065	0.79	0.27735	1.12318	0.196382	0.782937	0.175464	PENICILLIC ACID
Pos	Glycylproline	C7 H12 N2 O3	172.085	173.092	1.19	0.277414	0.919658	0.634334	0.938033	0.856206	Glycylproline
Pos	2,5-Dimethyl-4-ethoxy-3(2H)-furanone	C8 H12 O3	156.079	157.086	0.77	0.277464	0.999578	0.456022	1.33579	0.176899	2,5-Dimethyl-4-ethoxy-3(2H)-furanone
Neg	Ferulic acid 4-sulfate	C10 H10 O7 S	274.015	273.008	1	0.27866	0.874466	0.776769	1.83907	0.0638002	Ferulic acid 4-sulfate
Neg	6-Oxohexanoic acid	C6 H10 O3	130.062	129.055	0.8	0.278903	1.0879	0.489607	0.776755	0.349268	6-Oxohexanoic acid
Neg	(+)-Riboflavin	C17 H20 N4 O6	376.137	375.129	0.83	0.280776	1.61114	0.56984	0.693982	0.203271	(+)-Riboflavin
Pos	ARECOLINE	C8 H13 N O2	155.095	156.102	0.64	0.281656	0.318589	0.193018	0.563292	0.0331306	ARECOLINE
Pos	DL-Ala-DL-Phe	C12 H16 N2 O3	236.116	237.124	1.34	0.281779	1.35527	0.446687	1.64842	0.276617	DL-Ala-DL-Phe
Neg	Hippuric acid	C9 H9 N O3	179.061	178.054	0.29	0.285202	0.284259	0.304612	0.729981	0.691231	Hippuric acid
Pos	N-Aceyl-L-tyrosine	C11 H13 N O4	223.084	224.091	1.09	0.285324	0.955746	0.801252	1.04487	0.725254	N-Aceyl-L-tyrosine
Pos	Alpha-Methyltryptamine	C11 H14 N2	174.116	175.123	1.46	0.286463	0.767936	0.952761	1.88398	0.185119	Alpha-Methyltryptamine
Neg	Lombricine	C6 H15 N4 O6 P	270.074	269.067	1.24	0.287759	1.07246	0.468676	1.86249	0.0394482	Lombricine
Neg	N4-Acetylcytidine	C11 H15 N3 O6	285.096	284.089	1.07	0.28784	0.881488	0.533853	0.993125	0.595156	N4-Acetylcytidine
Pos	N-Acetyl-L-leucine	C8 H15 N O3	173.105	174.113	0.64	0.288932	0.59281	0.522076	0.53423	0.0535444	N-Acetyl-L-leucine
Pos	N-acetyl-L-2-aminoadipic acid	C8 H13 N O5	203.08	204.087	0.61	0.290919	0.854266	0.768783	0.688252	0.915632	N-acetyl-L-2-aminoadipic acid
Pos	1-Methyluric acid	C6 H6 N4 O3	182.044	183.052	1.42	0.291204	1.68277	0.0871951	0.562685	0.134899	1-Methyluric acid
Pos	DL-Lysine	C6 H14 N2 O2	146.106	147.113	1.16	0.296992	0.788151	0.465568	0.626273	0.854847	DL-Lysine
Neg	β-Muricholic acid	C24 H40 O5	408.288	407.28	1.3	0.297657	1.83348	0.376843	0.655231	0.892567	β-Muricholic acid
Pos	NP-012972	C14 H24 O3	222.162	223.169	0.85	0.299286	0.890554	0.788208	1.24307	0.255344	NP-012972
Pos	metharbital	C9 H14 N2 O3	198.101	199.108	0.65	0.302726	1.04198	0.710309	0.383558	0.00291031	metharbital
Pos	Pyridoxal	C8 H9 N O3	167.058	168.066	0.82	0.305059	0.726481	0.0966637	0.738726	0.41181	Pyridoxal
Neg	4-amino-4-deoxychorismic acid	C10 H11 N O5	225.064	224.056	0.59	0.306442	1.07684	0.812888	0.60409	0.580774	4-amino-4-deoxychorismic acid
Pos	PYRIDOXAMINE	C8 H12 N2 O2	168.09	169.097	1.05	0.307252	1.42252	0.159098	0.904045	0.448509	PYRIDOXAMINE
Pos	Isoproturon	C12 H18 N2 O	206.142	207.149	5.39	0.311563	7.48655	0.473828	4.3331	0.712018	Isoproturon
Pos	asp-leu	C10 H18 N2 O5	246.121	247.128	0.82	0.311896	1.06484	0.637776	0.925967	0.516807	asp-leu
Pos	(2E,4E,7E)-2,4,7-Decatrienoic acid	C10 H14 O2	166.1	167.107	0.83	0.315397	0.804511	0.249686	1.07726	0.272171	(2E,4E,7E)-2,4,7-Decatrienoic acid
Neg	HC red 3	C8 H11 N3 O3	197.08	196.072	1.04	0.316854	1.69134	0.677556	1.05226	0.485655	HC red 3
Pos	(E)-p-coumaric acid	C9 H8 O3	164.048	165.055	0.9	0.31784	0.683073	0.529999	1.16452	0.172217	(E)-p-coumaric acid
Pos	5-Formyl-3-hydroxy-2-methylisonicotinic acid	C8 H7 N O4	181.038	182.045	4.29	0.318596	3.99392	0.0960796	3.24556	0.293827	5-Formyl-3-hydroxy-2-methylisonicotinic acid
Pos	5-methylthioribose	C6 H12 O4 S	180.046	181.053	0.78	0.319542	0.818791	0.343545	0.784772	0.209769	5-methylthioribose
Neg	L-Ascorbic acid 2-sulfate	C6 H8 O9 S	255.989	254.982	0.83	0.322461	0.623016	0.165029	1.02232	0.737611	L-Ascorbic acid 2-sulfate
Pos	NP-020049	C11 H14 N4 O5	282.096	283.103	0.82	0.323226	0.880587	0.559286	1.26621	0.328789	NP-020049
Pos	5-Butyloxazole	C7 H11 N O	125.084	126.091	0.87	0.325081	0.99706	0.662567	0.93762	0.734587	5-Butyloxazole
Pos	D-(+)-Pyroglutamic Acid	C5 H7 N O3	129.043	130.05	1.71	0.327149	0.982403	0.681931	1.64325	0.479012	D-(+)-Pyroglutamic Acid
Neg	[Similar to: 9-(3-O-Methylpentofuranosyl)-1,9-dihydro-6H-purin-6-one; ΔMass: -32.0263 Da]	C10 H18 O3 S2	250.07	249.063	0.82	0.330206	1.567	0.383262	0.780252	0.709842	[Similar to: 9-(3-O-Methylpentofuranosyl)-1,9-dihydro-6H-purin-6-one; ΔMass: -32.0263 Da]
Neg	D-Galacturonolactone	C6 H8 O6	176.031	175.024	0.74	0.332182	0.382118	0.210724	0.805214	0.447983	D-Galacturonolactone
Pos	Tiazofurin	C9 H12 N2 O5 S	260.046	261.053	0.8	0.332606	0.981482	0.61649	1.15906	0.798722	Tiazofurin
Pos	pro-thr	C9 H16 N2 O4	216.111	217.119	0.7	0.332735	0.94977	0.526025	1.51023	0.197039	pro-thr
Pos	3-(3,4,5-trimethoxyphenyl)propanoic acid	C12 H16 O5	240.1	241.107	1.83	0.333772	2.43051	0.0753061	1.59358	0.335413	3-(3,4,5-trimethoxyphenyl)propanoic acid
Pos	3,7-Dimethyluric acid	C7 H8 N4 O3	196.06	197.067	2.08	0.335492	3.85476	0.334213	0.905809	0.351925	3,7-Dimethyluric acid
Pos	Aspartyl-L-proline	C9 H14 N2 O5	230.09	231.098	0.88	0.335801	1.06776	0.283446	0.763125	0.45313	Aspartyl-L-proline
Pos	(1S,3R,4S)-3,4-Dihydroxycyclohexanecarboxylic acid	C7 H12 O4	160.074	161.081	0.73	0.337165	0.805452	0.743905	1.23167	0.38179	(1S,3R,4S)-3,4-Dihydroxycyclohexanecarboxylic acid
Pos	5-Hydroxykynurenine	C10 H12 N2 O4	224.079	225.087	1.18	0.337822	1.16902	0.295382	1.01189	0.641169	5-Hydroxykynurenine
Pos	Valyl-4-hydroxyproline	C10 H18 N2 O4	230.127	231.134	0.85	0.339195	0.700933	0.065303	1.07438	0.308838	Valyl-4-hydroxyproline
Pos	(2S)-5-Carbamimidamido-2-(2-oxo-1-azetidinyl)pentanoic acid	C9 H16 N4 O3	228.122	229.129	0.83	0.339762	1.54468	0.374025	0.882322	0.744658	(2S)-5-Carbamimidamido-2-(2-oxo-1-azetidinyl)pentanoic acid
Pos	Artemisinin	C15 H22 O5	282.147	283.154	1.67	0.342313	0.377244	0.484023	1.54421	0.722287	Artemisinin
Neg	XM8330200	C5 H4 O2 S	127.992	126.985	0.9	0.345188	0.220393	0.714191	2.14366	0.176686	XM8330200
Pos	1-Monopropionin	C6 H12 O4	148.074	149.081	0.91	0.346722	1.06682	0.766966	0.928514	0.605189	1-Monopropionin
Pos	4-Pyridoxic acid	C8 H9 N O4	183.053	184.061	0.96	0.350892	0.869599	0.424311	0.956222	0.741993	4-Pyridoxic acid
Pos	Perillartine	C10 H15 N O	165.115	166.123	0.72	0.352997	1.02384	0.606399	0.667348	0.630814	Perillartine
Pos	(2R)-O-phospho-3-sulfolactic acid	C3 H7 O9 P S	249.954	250.961	0.78	0.355305	0.720528	0.667543	1.55908	0.431084	(2R)-O-phospho-3-sulfolactic acid
Neg	D-(-)-Glutamine	C5 H10 N2 O3	146.068	145.061	1.22	0.355916	1.00985	0.801479	1.23754	0.264167	D-(-)-Glutamine
Pos	1-(beta-D-ribofuranosyl)thymine	C10 H14 N2 O6	258.085	259.092	0.98	0.355924	0.770656	0.565951	0.813646	0.775859	1-(beta-D-ribofuranosyl)thymine
Pos	N-Acetylleucylleucine	C14 H26 N2 O4	286.189	287.196	1.93	0.356727	0.766712	0.214654	1.10786	0.960602	N-Acetylleucylleucine
Pos	trans-resveratrol	C14 H12 O3	228.079	229.086	2.58	0.358839	0.619231	0.107169	86.5664	0.604172	trans-resveratrol
Pos	2-[5-(2-hydroxypropyl)oxolan-2-yl]propanoic acid	C10 H18 O4	184.11	185.118	0.81	0.360501	0.623646	0.0452999	1.00473	0.524901	2-[5-(2-hydroxypropyl)oxolan-2-yl]propanoic acid
Pos	Histamine	C5 H9 N3	111.08	112.087	0.5	0.362824	1.46368	0.599407	0.222723	0.159959	Histamine
Neg	Pro-Hyp	C10 H16 N2 O4	228.111	227.103	0.78	0.363506	0.890846	0.942542	0.853568	0.813528	Pro-Hyp
Pos	4-nitrophenyl-beta-D-galactoside	C12 H15 N O8	301.079	302.086	0.65	0.363508	1.42332	0.0734436	0.676759	0.404888	4-nitrophenyl-beta-D-galactoside
Pos	Indole-3-acetaldehyde	C10 H9 N O	159.068	160.076	1.05	0.363871	0.764956	0.59542	1.12767	0.454646	Indole-3-acetaldehyde
Pos	1,3,7-trimethyl-2,3,6,7-tetrahydro-1H-purine-2,6-dione	C8 H10 N4 O2	194.081	195.088	1.57	0.364458	4.21354	0.0110713	0.372125	0.117273	1,3,7-trimethyl-2,3,6,7-tetrahydro-1H-purine-2,6-dione
Neg	2-Acetyl-5-hydroxyphenyl hydrogen sulfate	C8 H8 O6 S	232.004	230.997	0.77	0.366573	0.629265	0.57554	0.630095	0.0114611	2-Acetyl-5-hydroxyphenyl hydrogen sulfate
Pos	Acadesine	C9 H14 N4 O5	258.096	259.103	1.15	0.367174	0.951025	0.5751	1.11117	0.682162	Acadesine
Neg	Glycodeoxycholic acid	C26 H43 N O5	449.314	448.307	1.24	0.368227	1.24948	0.399663	0.956	0.660556	Glycodeoxycholic acid
Pos	Diethanolamine	C4 H11 N O2	105.079	106.086	1.34	0.369061	1.08083	0.903839	1.34923	0.368457	Diethanolamine
Pos	trans-3-Indoleacrylic acid	C11 H9 N O2	187.064	188.071	0.92	0.369561	0.935808	0.498451	0.973363	0.663862	trans-3-Indoleacrylic acid
Neg	(2E)-3-(2-Hydroxyphenyl)-2-propen-1-yl hydrogen sulfate	C9 H10 O5 S	230.025	229.018	0.57	0.369688	1.80135	0.295655	0.627805	0.721943	(2E)-3-(2-Hydroxyphenyl)-2-propen-1-yl hydrogen sulfate
Pos	2-Acetyl-3,5-dimethylfuran	C8 H10 O2	138.068	139.075	1.09	0.370883	1.05335	0.401998	1.11293	0.297162	2-Acetyl-3,5-dimethylfuran
Pos	2,4-Diacetamido-2,4,6-trideoxy-alpha-D-mannopyranose	C10 H18 N2 O5	246.121	247.129	1.7	0.371346	0.531824	0.482566	3.72967	0.00220703	2,4-Diacetamido-2,4,6-trideoxy-alpha-D-mannopyranose
Pos	5'-O-beta-D-Glucosylpyridoxine	C14 H21 N O8	331.126	332.133	1.46	0.371858	0.64475	0.43394	0.665724	0.523941	5'-O-beta-D-Glucosylpyridoxine
Pos	Thiacremonone	C6 H8 O3 S	160.019	161.027	1.14	0.372135	1.1148	0.596691	0.793177	0.108943	Thiacremonone
Pos	N-α-L-Acetyl-arginine	C8 H16 N4 O3	216.122	217.13	1.13	0.372332	1.06616	0.991422	1.30331	0.16068	N-α-L-Acetyl-arginine
Neg	DMH	C6 H14 S2	150.053	149.046	1.4	0.374881	0.974795	0.935818	1.06952	0.828368	DMH
Pos	2,5-Diethyl-3,6-dimethylpyrazine	C10 H16 N2	164.131	165.139	0.7	0.375436	1.44606	0.698514	0.563094	0.145678	2,5-Diethyl-3,6-dimethylpyrazine
Neg	Methyl (2R)-3-[(S)-cyano(phenyl)methoxy]-2-hydroxy-3-{[(2S)-3-hydroxy-1-methoxy-1-oxo-2-propanyl]oxy}propanoate	C16 H19 N O8	353.111	352.103	1.35	0.376422	1.52869	0.359154	1.64994	0.443718	Methyl (2R)-3-[(S)-cyano(phenyl)methoxy]-2-hydroxy-3-{[(2S)-3-hydroxy-1-methoxy-1-oxo-2-propanyl]oxy}propanoate
Neg	3-Methylcrotonylglycine	C7 H11 N O3	157.073	156.066	0.67	0.376643	0.804143	0.666242	1.25143	0.368764	3-Methylcrotonylglycine
Pos	Benzaldehyde	C7 H6 O	106.042	107.049	1.5	0.377341	0.713321	0.489623	1.30467	0.415563	Benzaldehyde
Pos	NP-019360	C8 H12 O4	154.063	155.07	1.05	0.378313	1.17372	0.266826	0.918806	0.798931	NP-019360
Pos	Netilmicin	C21 H41 N5 O7	475.298	476.306	0.8	0.37858	1.09456	0.619191	1.02737	0.94533	Netilmicin
Pos	alpha-Glutamyl-4-hydroxyproline	C10 H16 N2 O6	260.1	261.107	1.16	0.378667	1.09945	0.759191	0.793818	0.562347	alpha-Glutamyl-4-hydroxyproline
Pos	N-Acetyl-L-cysteine	C5 H9 N O3 S	163.03	164.038	0.97	0.380115	1.74828	0.795998	1.87143	0.0817515	N-Acetyl-L-cysteine
Pos	2-(2-Carboxyethyl)-4-methyl-5-pentyl-3-furoic acid	C14 H20 O5	268.131	269.138	1.63	0.38225	0.261929	0.438405	1.12975	0.851478	2-(2-Carboxyethyl)-4-methyl-5-pentyl-3-furoic acid
Pos	L-Histidine	C6 H9 N3 O2	155.07	156.077	1.54	0.383129	0.640358	0.685426	1.2752	0.919736	L-Histidine
Pos	2-Isobutyl-3-methylpyrazine	C9 H14 N2	150.116	151.123	0.51	0.38501	0.951251	0.964833	0.591189	0.44493	2-Isobutyl-3-methylpyrazine
Neg	1-(beta-D-ribofuranosyl)thymine	C10 H14 N2 O6	258.085	257.078	1.06	0.385525	0.81423	0.923464	1.30044	0.0620337	1-(beta-D-ribofuranosyl)thymine
Pos	tyramine sulfate	C8 H11 N O4 S	217.041	218.048	0.58	0.386331	0.393924	0.0856959	0.355665	0.127734	tyramine sulfate
Pos	butalbital	C11 H16 N2 O3	224.116	225.123	0.89	0.387447	0.904031	0.664586	0.468679	0.203999	butalbital
Pos	Dihydrouridine	C9 H14 N2 O6	246.085	247.092	0.91	0.387979	0.891783	0.627694	1.02539	0.442956	Dihydrouridine
Pos	N-Acetylimidoquinone	C8 H7 N O2	149.048	150.055	0.86	0.388004	0.836916	0.581889	0.656735	0.168643	N-Acetylimidoquinone
Pos	Benzenol	C6 H6 O	94.042	95.0493	0.93	0.38843	0.806862	0.904654	1.06137	0.342263	Benzenol
Pos	3-(3,4-Dihydroxyphenyl)-N-(3-oxopropyl)propanamide	C12 H15 N O4	237.1	238.107	0.84	0.38909	0.843665	0.766987	0.864004	0.621564	3-(3,4-Dihydroxyphenyl)-N-(3-oxopropyl)propanamide
Pos	3,4-Dihydroxyphenylpropionic acid	C9 H10 O4	199.085	200.092	0.93	0.389517	1.15109	0.429205	0.858051	0.575756	3,4-Dihydroxyphenylpropionic acid
Pos	NP-002105	C24 H32 O7	414.204	415.211	1.11	0.390342	1.149	0.850017	1.04754	0.816015	NP-002105
Neg	3-Isopropenylpentanedioic acid	C8 H12 O4	172.073	171.066	1.11	0.391821	1.13158	0.50877	1.17893	0.271011	3-Isopropenylpentanedioic acid
Neg	3,4-Dihydroxyphenylacetic acid	C8 H8 O4	168.045	167.038	1.29	0.391912	2.06047	0.425143	0.887533	0.504565	3,4-Dihydroxyphenylacetic acid
Pos	N-Acetylserotonin	C12 H14 N2 O2	218.106	219.113	1.38	0.39203	1.53234	0.30102	1.69921	0.429312	N-Acetylserotonin
Pos	1-hydroxy-1-(4-methoxyphenyl)propan-2-yl 4-methoxybenzoate	C18 H20 O5	338.105	339.112	2.01	0.392183	1.86941	0.535171	1.70313	0.854514	1-hydroxy-1-(4-methoxyphenyl)propan-2-yl 4-methoxybenzoate
Neg	picrasin B	C21 H28 O6	376.188	375.181	0.96	0.393892	0.635644	0.906777	0.594341	0.604622	picrasin B
Neg	2-Furoylglycine	C7 H7 N O4	169.037	168.03	0.92	0.394142	2.60621	0.0239607	1.02897	0.311778	2-Furoylglycine
Pos	Oxohongdenafil	C25 H32 N6 O4	480.254	481.261	0.52	0.394687	1.20242	0.472904	0.912214	0.695068	Oxohongdenafil
Pos	MFCD00041932	C6 H13 N O	115.1	116.107	1.58	0.394696	1.78834	0.373497	0.359141	0.348101	MFCD00041932
Neg	3-(5-tert-Butyl-3-hydroxy-1,2-oxazol-4-yl)-L-alanine	C10 H16 N2 O4	228.111	227.103	0.9	0.396714	0.705425	0.873633	1.40268	0.761045	3-(5-tert-Butyl-3-hydroxy-1,2-oxazol-4-yl)-L-alanine
Neg	4-phenolsulfonic acid	C6 H6 O4 S	173.998	172.991	1.18	0.398788	0.860907	0.552995	1.15702	0.240091	4-phenolsulfonic acid
Pos	9-Methyluric acid	C6 H6 N4 O3	182.044	183.052	1.11	0.399619	1.12005	0.942523	0.785746	0.360303	9-Methyluric acid
Neg	3-[4-(Sulfooxy)phenyl]-2-oxiranecarboxylic acid	C9 H8 O7 S	259.999	258.992	1.28	0.399924	0.789148	0.229744	2.57033	0.0765568	3-[4-(Sulfooxy)phenyl]-2-oxiranecarboxylic acid
Pos	D-(-)-Valine	C5 H11 N O2	117.079	118.086	0.93	0.401128	1.16917	0.896307	0.971195	0.69674	D-(-)-Valine
Pos	Valerophenone	C11 H14 O	162.105	163.112	1.07	0.401445	1.05294	0.648793	1.01315	0.944316	Valerophenone
Pos	Hypoxanthine	C5 H4 N4 O	136.039	137.046	0.77	0.401759	0.754293	0.252797	0.942266	0.901262	Hypoxanthine
Pos	EJ4025000	C8 H18 N2 O	158.142	159.15	1.56	0.404659	0.263445	0.140437	0.0981212	0.0629083	EJ4025000
Neg	Vanillin	C8 H8 O3	152.047	151.039	1.19	0.406287	0.842178	0.893877	1.66864	0.0675282	Vanillin
Neg	6-Deoxy-3-O-methyl-beta-D-galactopyranose	C7 H14 O5	178.083	177.076	0.92	0.407436	0.772228	0.261867	0.835807	0.373885	6-Deoxy-3-O-methyl-beta-D-galactopyranose
Neg	α-Aspartylphenylalanine	C13 H16 N2 O5	280.106	279.099	0.83	0.41189	1.14792	0.864604	0.710958	0.847096	α-Aspartylphenylalanine
Neg	(-)-Shikimic acid	C7 H10 O5	174.052	173.045	0.57	0.412214	0.86822	0.465502	0.855014	0.486677	(-)-Shikimic acid
Neg	Bisphenol S	C12 H10 O4 S	250.03	249.023	0.9	0.412661	0.719734	0.874908	0.507676	0.453626	Bisphenol S
Neg	Nitrosoguvacoline	C7 H10 N2 O3	170.068	169.061	1.31	0.413181	1.26014	0.801521	1.15487	0.680845	Nitrosoguvacoline
Neg	4-Hydroxyprolyl-4-hydroxyproline	C10 H16 N2 O5	244.106	243.098	0.87	0.414064	1.06791	0.655186	1.25132	0.223909	4-Hydroxyprolyl-4-hydroxyproline
Pos	10-hydroxy-(2E,8E)-decadien-4-ynoic acid	C10 H12 O3	180.079	181.086	0.88	0.415577	0.72342	0.292667	1.60716	0.0706839	10-hydroxy-(2E,8E)-decadien-4-ynoic acid
Pos	L-Norleucine	C6 H13 N O2	131.095	132.102	0.92	0.417295	0.84508	0.235438	0.957945	0.832415	L-Norleucine
Pos	Pro-Pro	C10 H16 N2 O3	212.116	213.124	0.77	0.417636	1.04461	0.706073	0.848643	0.603816	Pro-Pro
Pos	2,5-Furandicarboxylic acid	C6 H4 O5	156.006	157.013	0.96	0.422382	1.04142	0.349913	1.16203	0.444614	2,5-Furandicarboxylic acid
Pos	Pilocarpine	C11 H16 N2 O2	208.121	209.129	1.07	0.423209	1.0451	0.755324	0.662965	0.0667669	Pilocarpine
Pos	(2R,5R,6R)-3-[(1E,3E)-hepta-1,3-dien-1-yl]-5,6-dihydroxy-2-(hydroxymethyl)cyclohexan-1-one	C14 H22 O4	254.152	255.159	0.99	0.426575	0.900178	0.732006	0.867804	0.385118	(2R,5R,6R)-3-[(1E,3E)-hepta-1,3-dien-1-yl]-5,6-dihydroxy-2-(hydroxymethyl)cyclohexan-1-one
Neg	MFCD00672375	C5 H9 N O5	163.047	162.04	1.1	0.427887	0.486884	0.77225	0.694986	0.50513	MFCD00672375
Pos	DL-β-Leucine	C6 H13 N O2	131.095	132.102	1.07	0.430656	1.16322	0.429469	1.20864	0.386831	DL-β-Leucine
Pos	Cytosine	C4 H5 N3 O	111.043	112.051	0.86	0.431693	0.608089	0.0800932	1.22615	0.122138	Cytosine
Neg	Adenosine 3'5'-cyclic monophosphate	C10 H12 N5 O6 P	329.053	328.045	1.05	0.432532	0.690425	0.118868	1.35511	0.194472	Adenosine 3'5'-cyclic monophosphate
Neg	2,3,4-Trimethoxybenzoic acid	C10 H12 O5	212.068	211.061	1.37	0.432677	0.560972	0.694119	2.47547	0.071833	2,3,4-Trimethoxybenzoic acid
Pos	(-)-swainsonine	C8 H15 N O3	173.106	174.113	1.35	0.433243	0.671048	0.142018	0.148797	0.0115482	(-)-swainsonine
Neg	Aminohippuric acid	C9 H10 N2 O3	194.069	193.062	0.79	0.435419	0.886691	0.717583	0.666256	0.0821332	Aminohippuric acid
Pos	Xanthurenic acid	C10 H7 N O4	205.038	206.045	0.95	0.436851	0.859738	0.415157	1.22563	0.295547	Xanthurenic acid
Pos	α-Pinene-2-oxide	C10 H16 O	152.12	153.128	1.72	0.437961	3.29202	0.152852	1.81905	0.983958	α-Pinene-2-oxide
Pos	2,3,4,5,6-Pentahydroxy-N-(2-hydroxyethyl)hexanamide	C8 H17 N O7	239.1	240.108	0.87	0.438867	1.11512	0.440433	0.503725	0.068347	2,3,4,5,6-Pentahydroxy-N-(2-hydroxyethyl)hexanamide
Pos	5-(N,N-Dimethylcarbamimidamido)-2-oxopentanoic acid	C8 H15 N3 O3	201.112	202.119	1.02	0.44052	1.21959	0.312346	0.98352	0.594287	5-(N,N-Dimethylcarbamimidamido)-2-oxopentanoic acid
Pos	Tetramethylpyrazine	C8 H12 N2	136.1	137.107	0.6	0.443674	1.52272	0.794788	0.460925	0.206563	Tetramethylpyrazine
Pos	(4S)-4-[(2E,4Z)-2,4-Decadienoyloxy]-4-(trimethylammonio)butanoate	C17 H29 N O4	311.209	312.217	0.46	0.443774	1.10309	0.703064	0.359224	0.387279	(4S)-4-[(2E,4Z)-2,4-Decadienoyloxy]-4-(trimethylammonio)butanoate
Pos	Kynurenic acid	C10 H7 N O3	189.043	190.05	0.95	0.444059	0.999324	0.992873	1.03946	0.702737	Kynurenic acid
Pos	[Similar to: 1-O-(28-Oxo-3-{[pentopyranosyl-(1-2)pentopyranosyl-(1-6)-2-acetamido-2-deoxyhexopyranosyl]oxy}olean-12-en-28-yl)hexopyranose; ΔMass: -528.3459 Da]	C22 H39 N O15	557.231	558.238	0.55	0.445317	0.619407	0.553602	0.690017	0.777427	[Similar to: 1-O-(28-Oxo-3-{[pentopyranosyl-(1-2)pentopyranosyl-(1-6)-2-acetamido-2-deoxyhexopyranosyl]oxy}olean-12-en-28-yl)hexopyranose; ΔMass: -528.3459 Da]
Pos	Creatine	C4 H9 N3 O2	131.07	132.077	0.96	0.445361	0.928507	0.207787	1.16262	0.509685	Creatine
Pos	Vanillin	C8 H8 O3	152.047	153.055	1.07	0.445438	0.942497	0.847921	1.13201	0.648083	Vanillin
Neg	4-Methoxy-3-(sulfooxy)benzoic acid	C8 H8 O7 S	247.999	246.992	0.84	0.445839	0.956916	0.85457	0.979115	0.729576	4-Methoxy-3-(sulfooxy)benzoic acid
Pos	Stovine	C14 H21 N O2	235.157	236.164	0.49	0.447011	1.13577	0.704643	0.434541	0.247746	Stovine
Pos	Stachydrine	C7 H13 N O2	143.095	144.102	1.02	0.449091	0.987514	0.6925	0.735352	0.268781	Stachydrine
Pos	Acetyl-L-methionine	C7 H13 N O3 S	191.062	192.069	0.75	0.449796	1.05611	0.605718	0.978825	0.548363	Acetyl-L-methionine
Pos	N-Acetyl-L-histidine	C8 H11 N3 O3	197.08	198.088	1.62	0.452656	1.22446	0.474724	1.07678	0.514853	N-Acetyl-L-histidine
Neg	Quinolinic acid	C7 H5 N O4	167.025	166.017	0.71	0.453954	1.10443	0.847582	0.684129	0.155796	Quinolinic acid
Pos	3-Hydroxy-3-[(3-methylbutanoyl)oxy]-4-(trimethylammonio)butanoate	C12 H23 N O5	261.157	262.165	0.56	0.455458	0.17835	0.137608	2.86209	0.094786	3-Hydroxy-3-[(3-methylbutanoyl)oxy]-4-(trimethylammonio)butanoate
Neg	Methyl (3S)-3-[(3S,3aS,6R,7S,9R,9aS,9bR,10aS)-3-(3-furyl)-9-hydroxy-7-(2-hydroxy-2-propanyl)-3a,6,9a-trimethyl-1,8-dioxododecahydrobenzo[f]oxireno[d]isochromen-6-yl]-3-hydroxypropanoate	C27 H36 O10	520.231	519.224	1.17	0.456574	0.383289	0.826392	0.935656	0.812731	Methyl (3S)-3-[(3S,3aS,6R,7S,9R,9aS,9bR,10aS)-3-(3-furyl)-9-hydroxy-7-(2-hydroxy-2-propanyl)-3a,6,9a-trimethyl-1,8-dioxododecahydrobenzo[f]oxireno[d]isochromen-6-yl]-3-hydroxypropanoate
Pos	3-OH-isovaleric acid	C5 H10 O3	118.063	119.071	0.94	0.45698	1.00986	0.904929	0.898748	0.395027	3-OH-isovaleric acid
Pos	Isopropyl catechol	C9 H12 O2	152.084	153.091	1.18	0.456995	0.910883	0.465287	1.3693	0.347735	Isopropyl catechol
Neg	(E)-3-[(5S,6R)-5,6-dihydroxycyclohexa-1,3-dienyl]acrylic acid	C9 H10 O4	182.057	181.05	0.93	0.45954	0.764756	0.458801	1.84154	0.239299	(E)-3-[(5S,6R)-5,6-dihydroxycyclohexa-1,3-dienyl]acrylic acid
Pos	4-Guanidinobutyric acid	C5 H11 N3 O2	145.085	146.092	0.9	0.459725	0.872964	0.351182	1.79349	0.0424034	4-Guanidinobutyric acid
Pos	N-Amidino-L-glutamate	C6 H11 N3 O4	189.075	190.083	1.04	0.46005	0.844828	0.86625	0.753585	0.510059	N-Amidino-L-glutamate
Pos	tranexamic acid	C8 H15 N O2	157.111	158.118	0.9	0.460105	0.760239	0.352591	2.02588	0.0278767	tranexamic acid
Pos	Isovalerylglutamic acid	C10 H17 N O5	231.111	232.118	0.87	0.460295	1.03646	0.927035	2.16516	0.164882	Isovalerylglutamic acid
Neg	N-(5-Hydroxyhexanoyl)glycine	C8 H15 N O4	189.1	188.092	0.66	0.463562	0.742331	0.945236	0.739802	0.647049	N-(5-Hydroxyhexanoyl)glycine
Neg	[Similar to: Flavin adenine dinucleotide (FAD); ΔMass: -589.2138 Da]	C4 H7 O P3 S	195.943	194.936	1.48	0.464738	0.942746	0.718293	1.36037	0.529201	[Similar to: Flavin adenine dinucleotide (FAD); ΔMass: -589.2138 Da]
Pos	6-[2-Formyl-5-(hydroxymethyl)-1H-pyrrol-1-yl]norleucine	C12 H18 N2 O4	254.127	255.134	1.26	0.466246	1.38201	0.3031	1.4003	0.514709	6-[2-Formyl-5-(hydroxymethyl)-1H-pyrrol-1-yl]norleucine
Pos	3,4,5-Trimethoxyphenyl acetate	C11 H14 O5	226.084	227.091	0.68	0.468918	0.870161	0.563625	0.836846	0.448821	3,4,5-Trimethoxyphenyl acetate
Pos	Leucylproline	C11 H20 N2 O3	228.148	229.155	0.83	0.470031	0.706092	0.0609671	0.706538	0.0464839	Leucylproline
Neg	2-Hydroxyhippuric acid	C9 H9 N O4	195.053	194.046	0.94	0.470773	0.641812	0.690052	1.92544	0.0522103	2-Hydroxyhippuric acid
Pos	3-hydroxyoctanoylcarnitine	C15 H29 N O5	303.204	304.211	0.88	0.477997	1.66311	0.0491265	0.892581	0.676233	3-hydroxyoctanoylcarnitine
Pos	Uracil	C4 H4 N2 O2	112.027	113.035	0.73	0.478212	0.530821	0.314681	0.22117	0.380043	Uracil
Pos	(4aR,5R,6R)-6-hydroxy-4a,5-dimethyl-3-(prop-1-en-2-yl)-2,4a,5,6,7,8-hexahydronaphthalen-2-one	C15 H20 O2	254.126	255.134	2.13	0.478586	1.58645	0.858051	1.9039	0.694807	(4aR,5R,6R)-6-hydroxy-4a,5-dimethyl-3-(prop-1-en-2-yl)-2,4a,5,6,7,8-hexahydronaphthalen-2-one
Pos	2-Anisic acid	C8 H8 O3	134.037	135.044	0.93	0.479257	1.56643	0.888719	1.51112	0.750022	2-Anisic acid
Pos	ascopyrone M	C6 H8 O4	144.042	145.05	1.21	0.48085	1.15498	0.528266	1.12058	0.483064	ascopyrone M
Neg	N-Isovalerylglycine	C7 H13 N O3	159.089	158.082	0.8	0.482841	0.910217	0.529167	1.25852	0.161178	N-Isovalerylglycine
Pos	[Similar to: Creatine; ΔMass: 113.0584 Da]	C8 H16 N6 O3	244.128	245.135	0.74	0.485463	0.753415	0.152775	1.15675	0.389856	[Similar to: Creatine; ΔMass: 113.0584 Da]
Pos	Indole	C8 H7 N	117.058	118.065	0.9	0.48893	0.765734	0.160991	0.877402	0.351635	Indole
Pos	3-Hydroxydodecanedioic acid	C12 H22 O5	246.147	247.154	0.73	0.491017	1.0607	0.998587	1.17333	0.243708	3-Hydroxydodecanedioic acid
Pos	(5Z)-5-Decenedioic acid	C10 H16 O4	200.105	201.112	1.14	0.491389	1.23985	0.409884	1.44324	0.117093	(5Z)-5-Decenedioic acid
Pos	cis-3-Hexenyl Pyruvate	C9 H14 O3	170.095	171.102	1.38	0.494318	0.91945	0.970186	1.39367	0.323509	cis-3-Hexenyl Pyruvate
Pos	4-Sulfanyldihydro-3(2H)-furanone	C4 H6 O2 S	118.009	119.016	1.12	0.495035	1.03245	0.154001	1.07272	0.373501	4-Sulfanyldihydro-3(2H)-furanone
Pos	2-methylbutyrylcarnitine	C12 H23 N O4	245.163	246.17	1.12	0.500715	1.02769	0.948658	1.0262	0.299476	2-methylbutyrylcarnitine
Pos	leucyl-4-hydroxyproline	C11 H20 N2 O4	244.142	245.149	1.04	0.504874	0.88031	0.64639	1.43749	0.0073928	leucyl-4-hydroxyproline
Pos	N-cyclopropylammeline	C6 H9 N5 O	167.081	168.088	0.63	0.509151	1.59447	0.0632429	0.230936	0.244295	N-cyclopropylammeline
Pos	N6-Acetyl-L-lysine	C8 H16 N2 O3	188.116	189.124	1.03	0.511076	1.16792	0.136955	1.25687	0.122149	N6-Acetyl-L-lysine
Pos	Veronal	C8 H12 N2 O3	184.085	185.092	0.78	0.511342	1.13597	0.815308	0.696921	0.208335	Veronal
Pos	dihydrobiopterin	C9 H13 N5 O3	239.102	240.109	1.15	0.511418	0.60349	0.189042	1.23771	0.904615	dihydrobiopterin
Pos	Ferulic acid	C10 H10 O4	194.058	195.065	1.09	0.514106	0.828001	0.724789	1.51162	0.214512	Ferulic acid
Pos	Diethyl malonate	C7 H12 O4	160.074	161.081	1.02	0.514265	0.896535	0.236181	2.59373	0.0638463	Diethyl malonate
Neg	2-Hydroxy-6-methoxy-4-vinylphenyl hydrogen sulfate	C9 H10 O6 S	246.02	245.013	0.79	0.515673	1.22612	0.267895	0.709939	0.743139	2-Hydroxy-6-methoxy-4-vinylphenyl hydrogen sulfate
Neg	NP-022389	C26 H40 O8	526.278	525.271	0.91	0.515754	0.63581	0.330921	1.04227	0.848419	NP-022389
Pos	l-Histidinal	C6 H9 N3 O	139.075	140.082	1.28	0.515825	0.604983	0.333757	0.649382	0.401712	l-Histidinal
Pos	NP-008952	C12 H20 O4	228.136	229.143	1.2	0.516119	1.18434	0.42173	1.08276	0.668903	NP-008952
Pos	8-Hydroxyquinoline	C9 H7 N O	145.053	146.06	1.08	0.516798	1.30331	0.476115	1.42473	0.123113	8-Hydroxyquinoline
Pos	4-(beta-D-ribofuranosyl)aminobenzene 5'-phosphate	C11 H16 N O7 P	305.066	306.073	5.08	0.51839	3.11586	0.485828	4.06618	0.555194	4-(beta-D-ribofuranosyl)aminobenzene 5'-phosphate
Pos	Streptamine	C6 H14 N2 O4	178.095	179.103	0.93	0.522705	1.08386	0.644515	0.800038	0.200181	Streptamine
Neg	3-formylsalicylic acid	C8 H6 O4	166.026	165.019	0.49	0.522797	0.614214	0.535788	0.802126	0.807509	3-formylsalicylic acid
Neg	Î±-N-Acetylcitrulline	C8 H15 N3 O4	217.106	216.099	0.99	0.523103	0.68361	0.426911	3.21324	0.0239974	Î±-N-Acetylcitrulline
Pos	4-Hydroxyprolylproline	C10 H16 N2 O4	228.111	229.119	0.61	0.523586	1.16765	0.810684	0.356986	0.129832	4-Hydroxyprolylproline
Pos	dacisteine	C7 H11 N O4 S	205.041	206.048	1.03	0.523589	0.670775	0.731309	1.12401	0.818424	dacisteine
Pos	Dimetridazole	C5 H7 N3 O2	141.054	142.061	0.78	0.525034	0.818955	0.190306	0.82533	0.244603	Dimetridazole
Neg	N-Acetyl-L-cysteine	C5 H9 N O3 S	163.03	162.022	0.84	0.525614	1.04233	0.704616	0.969513	0.922866	N-Acetyl-L-cysteine
Pos	Aceglutamide	C7 H12 N2 O4	188.08	189.087	0.92	0.526321	0.968192	0.914884	1.38312	0.322962	Aceglutamide
Neg	4-Hydroxybenzaldehyde	C7 H6 O2	122.036	121.028	1.17	0.527473	1.44056	0.449111	1.24058	0.692294	4-Hydroxybenzaldehyde
Neg	[Similar to: D-(-)-Glutamine; ΔMass: 96.0574 Da]	C11 H18 N2 O4	242.127	241.119	0.71	0.527995	0.510011	0.59068	0.696773	0.837977	[Similar to: D-(-)-Glutamine; ΔMass: 96.0574 Da]
Neg	DL-Mevalonic acid	C6 H12 O4	148.073	147.065	0.63	0.528737	0.878145	0.949452	1.01583	0.484514	DL-Mevalonic acid
Pos	4-Hydroxyprolylthreonine	C9 H16 N2 O5	232.106	233.113	1.02	0.529493	0.979555	0.577363	0.753406	0.515362	4-Hydroxyprolylthreonine
Pos	Butenylcarnitine	C11 H19 N O4	229.131	230.139	0.68	0.531408	1.12918	0.714584	0.875019	0.668869	Butenylcarnitine
Pos	Deferiprone	C7 H9 N O2	139.063	140.071	0.76	0.531514	0.875241	0.58521	0.859906	0.583424	Deferiprone
Pos	HC Blue 1	C11 H17 N3 O4	255.122	256.129	0.61	0.531908	9.34059	0.153274	0.484754	0.547411	HC Blue 1
Pos	Urocanic acid	C6 H6 N2 O2	138.043	139.05	0.97	0.532242	1.06159	0.892557	0.915143	0.678653	Urocanic acid
Pos	NP-016724	C12 H18 O5	224.103	225.11	0.93	0.53283	0.967089	0.693343	1.20997	0.285562	NP-016724
Neg	3,4-Dihydroxyphenylglycol O-sulfate	C8 H10 O7 S	250.015	249.007	1.55	0.533398	1.68369	0.617773	0.97852	0.398485	3,4-Dihydroxyphenylglycol O-sulfate
Pos	5-Hydantoinpropionic acid	C6 H8 N2 O4	172.049	173.056	1.22	0.534289	1.18114	0.254908	0.713649	0.688526	5-Hydantoinpropionic acid
Pos	Succinylacetone	C7 H10 O4	158.058	159.065	0.66	0.53492	0.895449	0.92158	0.854323	0.360948	Succinylacetone
Pos	(DL)-3-O-Methyldopa	C10 H13 N O4	211.084	212.092	0.88	0.53536	1.03233	0.943185	0.78278	0.0934854	(DL)-3-O-Methyldopa
Pos	2-Hydroxycinnamic acid	C9 H8 O3	146.037	147.044	0.98	0.536147	1.5972	0.237179	0.914457	0.771328	2-Hydroxycinnamic acid
Neg	Suberic acid	C8 H14 O4	174.089	173.081	1.05	0.536429	0.805853	0.21562	1.25648	0.221981	Suberic acid
Pos	Methylimidazoleacetic acid	C6 H8 N2 O2	140.059	141.066	0.86	0.537839	0.722964	0.247166	1.00653	0.961368	Methylimidazoleacetic acid
Pos	2-Methylfuran	C5 H6 O	82.0422	83.0495	1.07	0.539101	1.13972	0.405285	1.26984	0.353307	2-Methylfuran
Pos	Isovanillic acid	C8 H8 O4	168.043	169.05	0.71	0.541226	1.28307	0.431788	0.408412	0.153018	Isovanillic acid
Pos	oxazolidinone	C3 H5 N O2	87.0323	88.0396	2.62	0.543609	0.830308	0.378614	3.55881	0.64927	oxazolidinone
Pos	Biotin l-Sulfoxide	C10 H16 N2 O4 S	260.083	261.09	1.29	0.545091	1.17753	0.137559	0.467932	0.031944	Biotin l-Sulfoxide
Pos	Hydroxylysine	C6 H14 N2 O3	162.1	163.108	0.63	0.547086	0.591886	0.562647	1.12732	0.626762	Hydroxylysine
Neg	N-(Carboxymethyl)norleucine	C8 H15 N O4	189.1	188.092	1.04	0.547848	1.41673	0.0321809	0.961887	0.329627	N-(Carboxymethyl)norleucine
Pos	trans-Aconitic acid	C6 H6 O6	174.016	175.024	0.98	0.549553	1.3101	0.081317	0.656097	0.0446358	trans-Aconitic acid
Neg	Galacturonic acid	C6 H10 O7	194.042	193.035	0.62	0.55153	0.836563	0.267754	1.26885	0.214084	Galacturonic acid
Neg	Acesulfame	C4 H5 N O4 S	162.993	161.986	1.45	0.553503	1.13481	0.416934	0.886122	0.728128	Acesulfame
Pos	ISOCROMADURINE	C16 H23 N O5	309.157	310.164	0.87	0.55467	0.712506	0.484741	5.8272	0.238869	ISOCROMADURINE
Pos	L-Tyrosine	C9 H11 N O3	181.074	182.082	0.76	0.556475	1.36094	0.634503	2.61986	0.408482	L-Tyrosine
Neg	2-Anisic acid	C8 H8 O3	152.047	151.039	0.86	0.559162	0.967846	0.62256	1.04	0.964303	2-Anisic acid
Pos	val-phe	C14 H20 N2 O3	264.147	265.154	0.96	0.560718	1.24864	0.956523	1.42632	0.909597	val-phe
Pos	Tetradecanedioic acid	C14 H26 O4	258.183	259.19	1.49	0.560948	0.748472	0.244942	1.42006	0.897056	Tetradecanedioic acid
Pos	2,3,4,5-tetrahydrodipicolinic acid	C7 H9 N O4	171.053	189.087	0.94	0.561582	0.945536	0.890391	1.39451	0.368105	2,3,4,5-tetrahydrodipicolinic acid
Neg	5-(7-Hydroxy-4-oxo-4H-chromen-2-yl)-2-methoxyphenyl hydrogen sulfate	C16 H12 O8 S	364.025	363.018	1.06	0.562604	7.19138	0.072032	0.262873	0.105107	5-(7-Hydroxy-4-oxo-4H-chromen-2-yl)-2-methoxyphenyl hydrogen sulfate
Pos	(5R,6R)-2,6-Dihydroxy-5-(hydroxymethyl)-2-cyclohexen-1-one	C7 H10 O4	158.058	159.065	0.76	0.565163	1.78172	0.407395	1.42479	0.276154	(5R,6R)-2,6-Dihydroxy-5-(hydroxymethyl)-2-cyclohexen-1-one
Neg	[4-Hydroxy-3-(sulfooxy)phenyl]acetic acid	C8 H8 O7 S	247.999	246.992	1.03	0.565305	0.567892	0.16345	1.32178	0.640297	[4-Hydroxy-3-(sulfooxy)phenyl]acetic acid
Pos	8-Hydroxy-2(1H)-quinolinone	C9 H7 N O2	161.048	162.055	0.94	0.56555	0.796464	0.245025	1.1007	0.339619	8-Hydroxy-2(1H)-quinolinone
Pos	(2E,4E,7Z)-2,4,7-Decatrienal	C10 H14 O	150.105	151.112	0.85	0.565682	0.98039	0.860128	0.964201	0.547582	(2E,4E,7Z)-2,4,7-Decatrienal
Pos	1-Cyclohexenecarboxylic Acid	C7 H10 O2	126.068	127.076	1.16	0.566668	1.94437	0.0441178	0.927278	0.888485	1-Cyclohexenecarboxylic Acid
Pos	MFCD00053704	C9 H10 O2	150.068	151.075	1.22	0.56801	1.61104	0.162693	0.553106	0.0356691	MFCD00053704
Neg	4-Hydroxy-3- methoxyphenylglycol sulfate	C9 H12 O7 S	264.03	263.023	0.88	0.56883	0.683316	0.0461606	0.994158	0.25832	4-Hydroxy-3- methoxyphenylglycol sulfate
Neg	Valyl-4-hydroxyproline	C10 H18 N2 O4	230.126	229.119	0.81	0.569271	0.790484	0.695744	1.44519	0.147533	Valyl-4-hydroxyproline
Pos	DL-TYROSINE	C9 H11 N O3	181.074	182.081	0.87	0.569751	0.363555	0.14307	0.921219	0.912139	DL-TYROSINE
Neg	NP-020139	C13 H16 O9	316.08	315.072	0.76	0.570746	0.702026	0.397707	0.511101	0.0270891	NP-020139
Pos	leu-his	C12 H20 N4 O3	268.153	269.16	1.19	0.577786	0.830614	0.827523	1.12839	0.864403	leu-his
Pos	2-Dimethylamino-5,6-dimethyl-4-hydroxypyrimidine	C8 H13 N3 O	167.106	168.113	1	0.579329	0.363302	0.684899	0.172246	0.313446	2-Dimethylamino-5,6-dimethyl-4-hydroxypyrimidine
Pos	(1R)-6-Hydroxy-7-methoxy-1-methyl-1,2,3,4-tetrahydro-1-isoquinoliniumcarboxylate	C12 H15 N O4	237.1	238.107	1.17	0.579595	1.23995	0.366927	1.02059	0.928972	(1R)-6-Hydroxy-7-methoxy-1-methyl-1,2,3,4-tetrahydro-1-isoquinoliniumcarboxylate
Neg	Levosimendan	C14 H12 N6 O	280.106	279.099	1.14	0.579716	1.11696	0.479169	0.775484	0.928397	Levosimendan
Pos	2,4,6-Octatriyn-1-ol	C8 H6 O	118.042	119.049	0.98	0.581578	1.26099	0.105747	1.13394	0.963464	2,4,6-Octatriyn-1-ol
Pos	5-hydroxyindole acetaldehyde	C10 H9 N O2	175.063	176.071	0.78	0.583451	1.14403	0.387767	0.521961	0.0224811	5-hydroxyindole acetaldehyde
Pos	HMBA	C10 H20 N2 O2	200.153	201.16	1.22	0.5867	0.511085	0.982654	0.104133	0.0631802	HMBA
Pos	threonylphenylalanine	C13 H18 N2 O4	266.126	267.134	0.71	0.587345	0.448517	0.937982	0.784778	0.190325	threonylphenylalanine
Pos	3-[(2,6-Dimethylheptanoyl)oxy]-4-(trimethylammonio)butanoate	C16 H31 N O4	301.225	302.233	1.07	0.587819	1.08294	0.877711	1.19484	0.898987	3-[(2,6-Dimethylheptanoyl)oxy]-4-(trimethylammonio)butanoate
Neg	4-nitrocatechol	C6 H5 N O4	155.021	154.014	0.62	0.588607	1.61042	0.0925696	0.644964	0.639693	4-nitrocatechol
Neg	Tiopronin	C5 H9 N O3 S	163.03	162.022	0.69	0.589397	1.24361	0.373296	0.958963	0.608658	Tiopronin
Pos	N(6)-Methyladenosine	C11 H15 N5 O4	281.112	282.12	0.83	0.59213	0.715112	0.966456	0.990847	0.606912	N(6)-Methyladenosine
Neg	2-Hydroxy-5-vinylphenyl hydrogen sulfate	C8 H8 O5 S	216.009	215.002	4.83	0.593318	1.93866	0.76627	5.0592	0.607106	2-Hydroxy-5-vinylphenyl hydrogen sulfate
Neg	gemeprost	C23 H38 O5	394.272	393.265	0.81	0.595049	0.900619	0.137413	0.87001	0.415054	gemeprost
Pos	3,5-Dihydroxyphenylglycine	C8 H9 N O4	183.053	184.061	1.05	0.595727	1.86751	0.380952	0.70469	0.544854	3,5-Dihydroxyphenylglycine
Pos	1-(4-hydroxyphenyl)propane-1,2-diol	C9 H12 O3	150.068	151.075	1.06	0.595854	1.11766	0.894346	0.87333	0.475165	1-(4-hydroxyphenyl)propane-1,2-diol
Pos	(4S)-4-[(2E)-2-Octenoyloxy]-4-(trimethylammonio)butanoate	C15 H27 N O4	285.194	286.201	1.08	0.597437	1.07323	0.9827	1.02618	0.504911	(4S)-4-[(2E)-2-Octenoyloxy]-4-(trimethylammonio)butanoate
Neg	3-Hydroxysuberic acid	C8 H14 O5	190.084	189.076	1.16	0.597465	1.52815	0.253801	0.957851	0.903519	3-Hydroxysuberic acid
Pos	Allysine	C6 H11 N O3	145.074	146.081	0.9	0.599512	0.726041	0.0385179	1.10784	0.568944	Allysine
Pos	Suberic acid	C8 H14 O4	174.089	175.096	0.96	0.600143	0.769755	0.164585	1.08156	0.728269	Suberic acid
Neg	MW5143500	C9 H10 O4	182.057	181.05	0.89	0.600224	1.26927	0.243185	1.08605	0.893835	MW5143500
Neg	L-Threonic acid	C4 H8 O5	136.036	135.029	0.9	0.600623	1.02956	0.319048	0.719079	0.295504	L-Threonic acid
Pos	3,6-Dideoxy-D-xylo-hexopyranose	C6 H12 O4	148.074	149.081	2.01	0.601627	1.25153	0.584396	3.05882	0.623771	3,6-Dideoxy-D-xylo-hexopyranose
Neg	2-Hydroxyfelbamate	C11 H14 N2 O5	254.09	253.083	0.67	0.601767	1.44413	0.158717	1.44272	0.976752	2-Hydroxyfelbamate
Pos	2,4-DIMETHYL-2-IMIDAZOLINE	C5 H10 N2	98.0846	99.0919	0.81	0.602667	1.37625	0.37608	0.552894	0.388311	2,4-DIMETHYL-2-IMIDAZOLINE
Pos	Hippuric acid	C9 H9 N O3	179.058	180.066	0.92	0.603534	0.890407	0.696686	0.975978	0.632885	Hippuric acid
Pos	Imidazolelactic acid	C6 H8 N2 O3	156.054	157.061	1.2	0.604259	1.12823	0.923583	1.86343	0.428561	Imidazolelactic acid
Pos	Pendimethalin	C13 H19 N3 O4	281.137	282.144	0.92	0.604288	1.26059	0.739517	1.05113	0.603622	Pendimethalin
Pos	(2S)-4-Methyl-2-({[(3S,4S,5R)-2,3,4-trihydroxy-5-(hydroxymethyl)tetrahydro-2-furanyl]methyl}amino)pentanoic acid (non-preferred name)	C12 H23 N O7	293.147	294.154	2.14	0.606339	1.12663	0.615759	2.24	0.582841	(2S)-4-Methyl-2-({[(3S,4S,5R)-2,3,4-trihydroxy-5-(hydroxymethyl)tetrahydro-2-furanyl]methyl}amino)pentanoic acid (non-preferred name)
Pos	pC-HSL	C13 H13 N O4	247.084	248.091	1.11	0.608684	1.11231	0.600846	1.13585	0.672067	pC-HSL
Pos	4-Hydroxy-3-nitrosobenzamide	C7 H6 N2 O3	166.038	167.045	0.97	0.60883	0.918618	0.637099	0.348378	0.489166	4-Hydroxy-3-nitrosobenzamide
Pos	Tetrahydro-2,5-furan-diacetic acid	C8 H12 O5	188.069	189.076	1.08	0.608908	1.14342	0.448072	0.837727	0.333721	Tetrahydro-2,5-furan-diacetic acid
Pos	5-acetamido-6-formamido-3-methyluracil	C8 H10 N4 O4	226.07	227.078	0.53	0.611237	7.35502	0.0540764	0.661254	0.377961	5-acetamido-6-formamido-3-methyluracil
Pos	2-Acrylamido-2-methyl-1-propane sulfonic acid	C7 H13 N O4 S	207.057	208.064	1.06	0.611703	0.925269	0.643945	0.755121	0.124913	2-Acrylamido-2-methyl-1-propane sulfonic acid
Pos	Pyridoxine	C8 H11 N O3	169.074	170.081	1.58	0.615051	1.54617	0.178512	1.89957	0.255944	Pyridoxine
Pos	N-(Carboxycarbonyl)-L-homoserine	C6 H9 N O6	191.043	192.05	0.97	0.615733	1.35028	0.147377	0.544476	0.0818924	N-(Carboxycarbonyl)-L-homoserine
Pos	2-Methoxy-5-nitrophenol	C7 H7 N O4	169.038	170.045	0.96	0.616024	2.1461	0.15775	0.901945	0.426996	2-Methoxy-5-nitrophenol
Pos	(2S)-2-(2-hydroxypropan-2-yl)-2H,3H,7H-furo[3,2-g]chromen-7-one	C14 H14 O4	246.085	247.092	0.91	0.616405	1.09667	0.833791	0.748074	0.449318	(2S)-2-(2-hydroxypropan-2-yl)-2H,3H,7H-furo[3,2-g]chromen-7-one
Pos	LQ1825000	C7 H13 N O	127.1	128.107	1.17	0.617053	0.598191	0.0125745	1.42488	0.374472	LQ1825000
Pos	Ethamivan	C12 H17 N O3	223.121	224.128	2.67	0.617585	3.95363	0.944725	0.360926	0.103857	Ethamivan
Pos	8-Azabicyclo[3.2.1]octane-1,2,4-triol	C7 H13 N O3	159.09	160.097	1.39	0.618194	1.27783	0.81048	2.05361	0.0657165	8-Azabicyclo[3.2.1]octane-1,2,4-triol
Pos	(+/-)-Camphoric acid	C10 H16 O4	200.105	201.112	1.21	0.619556	1.77072	0.0303781	1.62636	0.176863	(+/-)-Camphoric acid
Pos	1-Methylinosine	C11 H14 N4 O5	282.096	283.104	0.66	0.620318	0.860554	0.508503	0.580224	0.103009	1-Methylinosine
Pos	3-Methylxanthine	C6 H6 N4 O2	166.049	167.057	1.08	0.622386	1.24732	0.678393	0.859448	0.628012	3-Methylxanthine
Pos	Nicotinamide	C6 H6 N2 O	122.048	123.055	0.95	0.622997	0.890543	0.653863	1.20219	0.184887	Nicotinamide
Pos	4-Hydroxy-6-methyl-2-pyrone	C6 H6 O3	126.032	127.039	1.14	0.623066	1.09767	0.919382	1.48733	0.136584	4-Hydroxy-6-methyl-2-pyrone
Pos	cis-caffeic acid	C9 H8 O4	180.042	181.05	0.91	0.627692	0.936087	0.963179	1.04738	0.493439	cis-caffeic acid
Pos	Valclavam	C14 H23 N3 O6	329.159	330.166	0.93	0.628061	0.818301	0.685502	0.746953	0.127545	Valclavam
Pos	S-Methyl-L-cysteine-S-oxide	C4 H9 N O3 S	173.015	174.022	0.75	0.629123	0.886218	0.594915	1.07588	0.603967	S-Methyl-L-cysteine-S-oxide
Neg	6-Acetamido-2-oxohexanoic acid	C8 H13 N O4	187.084	186.077	0.95	0.6329	0.83027	0.514191	1.0936	0.49582	6-Acetamido-2-oxohexanoic acid
Neg	3-(3,4-Dihydroxyphenyl)-2-(sulfooxy)propanoic acid	C9 H10 O8 S	278.01	277.002	0.93	0.634575	1.29483	0.861633	0.558162	0.589518	3-(3,4-Dihydroxyphenyl)-2-(sulfooxy)propanoic acid
Neg	tyramine sulfate	C8 H11 N O4 S	217.041	216.034	0.76	0.63618	0.381744	0.0847848	0.457016	0.379679	tyramine sulfate
Neg	Lovastatin	C24 H36 O5	404.256	403.249	0.95	0.63628	0.740946	0.540895	0.9537	0.522955	Lovastatin
Pos	phenylpropiolic acid	C9 H6 O2	146.037	147.044	0.92	0.639787	1.20971	0.346686	0.980093	0.408756	phenylpropiolic acid
Neg	4-Sulfobenzoic acid	C7 H6 O5 S	201.994	200.986	0.97	0.641486	0.32553	0.578445	0.337279	0.891827	4-Sulfobenzoic acid
Pos	4-Methyleneglutamine	C6 H10 N2 O3	158.069	159.077	0.77	0.642352	0.936409	0.370891	1.44899	0.250667	4-Methyleneglutamine
Pos	NP-020082	C8 H12 O4	154.063	155.07	0.93	0.642734	1.26959	0.452232	0.872702	0.647198	NP-020082
Neg	6-amino-5[N-methylformylamino]-1-methyluracil	C7 H10 N4 O3	198.075	197.067	0.7	0.644826	2.38806	0.0183915	0.517344	0.091688	6-amino-5[N-methylformylamino]-1-methyluracil
Pos	gamma-Glutamyl-S-methylcysteine	C9 H16 N2 O5 S	264.077	265.085	0.85	0.644837	1.74594	0.117447	1.01614	0.732651	gamma-Glutamyl-S-methylcysteine
Pos	3-[(5S,6R)-5,6-dihydroxycyclohexa-1,3-dienyl]propanoic acid	C9 H12 O4	184.074	185.081	1.01	0.647504	0.808491	0.761734	1.19113	0.375698	3-[(5S,6R)-5,6-dihydroxycyclohexa-1,3-dienyl]propanoic acid
Pos	Ethylparaben	C9 H10 O3	166.063	167.07	0.92	0.648119	0.702697	0.102771	1.01335	0.891231	Ethylparaben
Neg	(2E)-2-Cyano-N-(ethylcarbamoyl)-2-(methoxyimino)acetamide	C7 H10 N4 O3	198.075	197.068	1.12	0.651503	0.892016	0.948299	0.841809	0.463541	(2E)-2-Cyano-N-(ethylcarbamoyl)-2-(methoxyimino)acetamide
Pos	3-Methylglutarylcarnitine	C13 H23 N O6	289.152	290.159	0.46	0.652009	1.33592	0.505475	1.1213	0.356136	3-Methylglutarylcarnitine
Pos	Betonicine	C7 H13 N O3	159.09	160.097	1.11	0.655613	1.36071	0.487783	1.09855	0.995992	Betonicine
Neg	3-(4-Methoxyphenyl)propyl hydrogen sulfate	C10 H14 O5 S	246.056	245.049	5.81	0.656005	2.80107	0.268195	5.34785	0.595031	3-(4-Methoxyphenyl)propyl hydrogen sulfate
Pos	Tetraacetylethylenediamine	C10 H16 N2 O4	228.111	229.118	0.94	0.657152	0.86361	0.907943	0.893512	0.773052	Tetraacetylethylenediamine
Neg	Tetrahydro-2,5-furan-diacetic acid	C8 H12 O5	188.068	187.061	0.93	0.65933	1.77805	0.0218207	0.99284	0.818756	Tetrahydro-2,5-furan-diacetic acid
Pos	octhilinone [ANSI]	C11 H19 N O S	213.119	214.127	0.75	0.659426	1.02764	0.436643	0.797709	0.255787	octhilinone [ANSI]
Pos	5-Nitro-o-toluidine	C7 H8 N2 O2	152.059	153.066	0.92	0.661365	0.931544	0.409237	0.924295	0.413829	5-Nitro-o-toluidine
Pos	7-Methylguanine	C6 H7 N5 O	165.065	166.073	0.96	0.662729	0.745884	0.587925	1.14816	0.372569	7-Methylguanine
Pos	Nicotinuric acid	C8 H8 N2 O3	180.054	181.061	0.71	0.666772	1.42426	0.624183	1.03159	0.861099	Nicotinuric acid
Pos	Gly-Phe	C11 H14 N2 O3	222.1	223.108	0.43	0.66935	1.18273	0.524217	0.459058	0.438648	Gly-Phe
Neg	D-α-Hydroxyglutaric acid	C5 H8 O5	148.036	147.029	1.07	0.671237	0.544206	0.862371	0.885267	0.594729	D-α-Hydroxyglutaric acid
Pos	Methyl alpha-aspartylphenylalaninate	C14 H18 N2 O5	294.121	295.129	0.98	0.675851	1.1488	0.732304	1.13128	0.773	Methyl alpha-aspartylphenylalaninate
Pos	Methyl 2,3-dihydro-3-hydroxy-2-oxo-1H-indole-3-acetate	C11 H11 N O4	221.069	222.076	0.53	0.676809	0.887904	0.711773	1.49435	0.550774	Methyl 2,3-dihydro-3-hydroxy-2-oxo-1H-indole-3-acetate
Pos	5-Deoxy-5-aminoshikimic acid	C7 H11 N O4	173.069	174.076	0.81	0.678509	0.806782	0.0028538	0.78232	0.211243	5-Deoxy-5-aminoshikimic acid
Pos	2,4,6-Trimethyl-1,3,5-dithiazinane	C6 H13 N S2	163.05	164.057	1.01	0.68207	0.993765	0.888883	0.982403	0.781158	2,4,6-Trimethyl-1,3,5-dithiazinane
Pos	N-(1H-Pyrrol-2-ylcarbonyl)glycine	C7 H8 N2 O3	168.054	169.061	1.01	0.685865	3.55318	0.0597319	0.13783	0.0409834	N-(1H-Pyrrol-2-ylcarbonyl)glycine
Pos	g-Butyrobetaine	C7 H15 N O2	145.11	146.118	0.84	0.690408	1.60586	0.64718	1.34549	0.317781	g-Butyrobetaine
Neg	[Similar to: (1R,4S,7R,8S)-7-[(2E,4E)-hexa-2,4-dienoyl]-3-hydroxy-8-[(2S)-3-hydroxy-2,4-dimethyl-5-oxo-2,5-dihydrofuran-2-yl]-5-[(2E,4E)-1-hydroxyhexa-2,4-dien-1-ylidene]-1,3-dimethylbicyclo[2.2.2]octane-2,6-dione; ΔMass: -396.1585 Da]		100.051	99.0439	1.01	0.690493	1.39836	0.199134	1.11788	0.66391	[Similar to: (1R,4S,7R,8S)-7-[(2E,4E)-hexa-2,4-dienoyl]-3-hydroxy-8-[(2S)-3-hydroxy-2,4-dimethyl-5-oxo-2,5-dihydrofuran-2-yl]-5-[(2E,4E)-1-hydroxyhexa-2,4-dien-1-ylidene]-1,3-dimethylbicyclo[2.2.2]octane-2,6-dione; ΔMass: -396.1585 Da]
Pos	lincomycin	C18 H34 N2 O6 S	406.213	407.22	0.76	0.690907	1.16073	0.754554	0.360271	0.121829	lincomycin
Pos	Methylhippuric acid	C10 H11 N O3	193.074	194.081	1.25	0.69309	0.914486	0.717503	2.98174	0.0130266	Methylhippuric acid
Pos	Norepinephrine sulfate	C8 H11 N O6 S	249.03	250.038	0.96	0.69581	1.45176	0.06877	0.978683	0.926667	Norepinephrine sulfate
Pos	Biopterin	C9 H11 N5 O3	237.086	238.093	1.04	0.69604	0.877568	0.364254	1.29978	0.37918	Biopterin
Pos	Cyanohydroxy butene	C5 H7 N O	97.053	98.0603	1.09	0.698493	1.54229	0.946129	0.680248	0.507763	Cyanohydroxy butene
Pos	(-)-threo-isodihomocitric acid	C8 H12 O7	220.058	221.066	1.42	0.699932	3.8594	0.259793	5.81393	0.0755236	(-)-threo-isodihomocitric acid
Pos	N-[(2S)-2-Hydroxypropanoyl]methionine	C8 H15 N O4 S	221.072	222.08	0.62	0.700743	0.741304	0.952229	0.988969	0.722453	N-[(2S)-2-Hydroxypropanoyl]methionine
Neg	(4R,5S,6R)-2,4,5,6-Tetrahydroxy-2-cyclohexen-1-one	C6 H8 O5	160.037	159.029	1.11	0.705114	0.972207	0.936902	1.24217	0.467494	(4R,5S,6R)-2,4,5,6-Tetrahydroxy-2-cyclohexen-1-one
Pos	6-imino-5-oxocyclohexa-1,3-dienecarboxylic acid	C7 H5 N O3	151.027	152.034	0.9	0.705427	2.65604	0.136965	1.13679	0.324306	6-imino-5-oxocyclohexa-1,3-dienecarboxylic acid
Pos	Homocarnosine	C10 H16 N4 O3	240.122	241.129	1.24	0.705525	1.16937	0.898548	0.496554	0.0995458	Homocarnosine
Pos	N-Methylhistamine	C6 H11 N3	108.069	126.103	1.07	0.706016	0.97076	0.516621	0.700267	0.463882	N-Methylhistamine
Pos	Nudifloramide	C7 H8 N2 O2	152.059	153.066	0.95	0.708547	1.00486	0.887402	0.812695	0.466114	Nudifloramide
Pos	N3,N4-Dimethyl-L-arginine	C8 H18 N4 O2	202.143	203.15	0.91	0.709328	0.868937	0.164021	0.956636	0.958183	N3,N4-Dimethyl-L-arginine
Pos	NP-021733	C7 H13 N O2	143.095	144.102	0.77	0.714513	1.0773	0.651606	0.800215	0.355035	NP-021733
Neg	Phloroglucinol	C6 H6 O3	126.031	125.023	1.05	0.715746	0.951967	0.946683	1.73975	0.154974	Phloroglucinol
Neg	Pantothenic acid	C9 H17 N O5	219.111	218.103	0.93	0.716052	0.823797	0.19061	1.34028	0.152987	Pantothenic acid
Pos	Edoxudine	C11 H16 N2 O5	256.105	257.113	0.85	0.716264	0.572697	0.0840721	0.8144	0.630958	Edoxudine
Pos	thr-tyr	C13 H18 N2 O5	282.122	283.129	0.98	0.717063	0.782335	0.266899	1.24919	0.257883	thr-tyr
Pos	L-(+)-Leucine	C6 H13 N O2	131.095	132.102	0.81	0.719584	1.4444	0.593907	0.83436	0.810635	L-(+)-Leucine
Neg	L-Phenylalanine	C9 H11 N O2	165.078	164.071	0.99	0.719941	0.921375	0.363625	1.28514	0.366068	L-Phenylalanine
Neg	Norepinephrine sulfate	C8 H11 N O6 S	249.03	248.023	0.91	0.720913	0.983623	0.952502	0.966616	0.745271	Norepinephrine sulfate
Pos	entadamide A	C6 H11 N O2 S	161.051	162.059	5.9	0.721786	34.0346	0.126032	10.83	0.726998	entadamide A
Neg	D-(−)-Quinic acid	C7 H12 O6	192.063	191.056	0.63	0.722104	0.662047	0.998367	0.284697	0.0469752	D-(−)-Quinic acid
Neg	5-Ethyl-2-hydroxyphenyl hydrogen sulfate	C8 H10 O5 S	218.025	217.017	0.66	0.722364	2.6328	0.326311	1.64054	0.392308	5-Ethyl-2-hydroxyphenyl hydrogen sulfate
Neg	Retosiban	C27 H34 N4 O5	494.252	493.245	1.5	0.72284	0.86562	0.485632	6.94028	0.407419	Retosiban
Pos	(2S)-3-Phenyl-2-({[(3S,4S,5R)-2,3,4-trihydroxy-5-(hydroxymethyl)tetrahydro-2-furanyl]methyl}amino)propanoic acid (non-preferred name)	C15 H21 N O7	327.131	328.138	0.85	0.724821	1.93505	0.336286	1.3869	0.687631	(2S)-3-Phenyl-2-({[(3S,4S,5R)-2,3,4-trihydroxy-5-(hydroxymethyl)tetrahydro-2-furanyl]methyl}amino)propanoic acid (non-preferred name)
Neg	(2E,4Z)-3-Sulfo-2,4-hexadienedioic acid	C6 H6 O7 S	221.983	220.976	0.64	0.728378	1.32102	0.157225	1.15821	0.393664	(2E,4Z)-3-Sulfo-2,4-hexadienedioic acid
Pos	DL-Stachydrine	C7 H13 N O2	143.095	144.102	1.08	0.730944	0.899592	0.0832498	1.05746	0.856344	DL-Stachydrine
Neg	3-[4-(Sulfooxy)phenyl]acrylic acid	C9 H8 O6 S	244.004	242.997	1.21	0.733444	1.08422	0.38807	2.92535	0.203972	3-[4-(Sulfooxy)phenyl]acrylic acid
Pos	N-Acetylvaline	C7 H13 N O3	159.09	160.097	1.02	0.733713	1.10565	0.259792	1.1745	0.486815	N-Acetylvaline
Pos	fMet	C6 H11 N O3 S	177.046	178.053	1.49	0.734432	0.910383	0.776197	2.84491	0.446669	fMet
Neg	2-amino-2,3,7-trideoxy-D-lyxo-hept-6-ulosonic acid	C7 H13 N O5	191.078	190.071	1	0.735695	1.05847	0.834721	0.940672	0.622492	2-amino-2,3,7-trideoxy-D-lyxo-hept-6-ulosonic acid
Pos	N-[1-Carboxy-3-(methylsulfinyl)propyl]glutamine	C10 H18 N2 O6 S	294.088	295.095	0.97	0.7367	1.52074	0.0795285	1.22617	0.274652	N-[1-Carboxy-3-(methylsulfinyl)propyl]glutamine
Pos	5-hydroxy-4-methoxy-5,6-dihydro-2H-pyran-2-one	C6 H8 O4	144.042	145.05	0.89	0.738308	1.36959	0.26501	0.752202	0.698199	5-hydroxy-4-methoxy-5,6-dihydro-2H-pyran-2-one
Neg	N-Acetyl-5-aminosalicylic acid	C9 H9 N O4	195.053	194.045	0.91	0.742729	0.94448	0.535108	1.3471	0.170491	N-Acetyl-5-aminosalicylic acid
Pos	2-(6'-methylthio)hexylmalic acid	C11 H20 O5 S	264.103	265.11	1	0.743795	1.02364	0.953961	0.372691	0.220159	2-(6'-methylthio)hexylmalic acid
Pos	3-Hydroxyanthranilic acid	C7 H7 N O3	153.043	154.05	0.94	0.744867	0.995114	0.607714	0.822115	0.707789	3-Hydroxyanthranilic acid
Neg	Gentisic acid	C7 H6 O4	154.026	153.019	1.6	0.745151	1.21968	0.503971	3.94123	0.0208422	Gentisic acid
Pos	isometheptene	C9 H19 N	141.152	142.159	1.01	0.745392	0.816638	0.473872	0.673043	0.391411	isometheptene
Neg	p-Cresylsulfate	C7 H8 O4 S	188.014	187.007	1.72	0.745763	0.506202	0.674716	2.52952	0.191213	p-Cresylsulfate
Pos	Anisole	C7 H8 O	108.058	109.065	0.97	0.746276	0.903168	0.905607	1.10062	0.296649	Anisole
Pos	1-[(3Z)-3-Ethylidene-3,4,5,6-tetrahydro-2-pyridinyl]ethanone	C9 H13 N O	151.1	152.107	0.96	0.746841	0.989152	0.386149	0.907036	0.973198	1-[(3Z)-3-Ethylidene-3,4,5,6-tetrahydro-2-pyridinyl]ethanone
Pos	N-Acetyl-S-allyl-L-cysteine	C8 H13 N O3 S	203.062	204.069	0.43	0.749721	0.540819	0.702175	1.09275	0.380872	N-Acetyl-S-allyl-L-cysteine
Pos	asn-pro	C9 H15 N3 O4	229.106	230.113	0.9	0.751202	1.40008	0.596971	0.944385	0.661834	asn-pro
Neg	(+)-castanospermine	C8 H15 N O4	189.1	188.092	0.75	0.752973	0.704588	0.697035	0.692501	0.803006	(+)-castanospermine
Neg	asp-leu	C10 H18 N2 O5	246.121	245.114	0.97	0.754098	1.2817	0.87708	1.06463	0.715717	asp-leu
Pos	Methyl (2R,3S)-3-hydroxy-8-methyl-8-azabicyclo[3.2.1]octane-2-carboxylate	C10 H17 N O3	199.121	200.128	1.04	0.755288	0.533778	0.01869	1.19472	0.347212	Methyl (2R,3S)-3-hydroxy-8-methyl-8-azabicyclo[3.2.1]octane-2-carboxylate
Pos	NP-020454	C6 H13 N O	115.099	116.107	1.05	0.755297	0.865718	0.17748	1.01081	0.852253	NP-020454
Pos	Octodrine	C8 H19 N	129.152	130.159	1.01	0.755408	0.609408	0.111315	0.807783	0.68071	Octodrine
Neg	Cymarose	C7 H14 O4	162.089	161.081	2.51	0.755446	0.752933	0.311943	3.77317	0.180587	Cymarose
Neg	N-Acetylvaline	C7 H13 N O3	159.089	158.082	0.96	0.757853	0.931242	0.587431	0.715477	0.221371	N-Acetylvaline
Pos	NP-004418	C23 H24 O4	364.166	365.173	0.83	0.75867	0.918404	0.916274	0.684111	0.321636	NP-004418
Pos	O-heptanoylcarnitine	C14 H27 N O4	273.194	274.201	1.08	0.7587	1.23479	0.713907	1.04064	0.600722	O-heptanoylcarnitine
Pos	DL-Alanine	C3 H7 N O2	89.0479	90.0552	0.93	0.758866	0.738199	0.305264	1.20107	0.45201	DL-Alanine
Pos	Acetylcholine	C7 H15 N O2	145.11	146.118	0.74	0.759655	1.44632	0.358466	0.529299	0.593635	Acetylcholine
Neg	cGMP	C10 H12 N5 O7 P	345.047	344.04	1.17	0.760521	0.940602	0.319016	1.68315	0.0946529	cGMP
Pos	MFCD18695608	C11 H15 N O4	225.1	226.107	0.89	0.76143	2.29821	0.436169	0.894744	0.969666	MFCD18695608
Neg	L-gamma-Glutamyl-L-leucine	C11 H20 N2 O5	260.137	259.13	0.97	0.76333	1.2499	0.281729	1.0072	0.421385	L-gamma-Glutamyl-L-leucine
Pos	afegostat	C6 H13 N O3	147.089	148.097	0.96	0.765742	1.0217	0.735555	0.795384	0.174105	afegostat
Pos	Acipimox	C6 H6 N2 O3	154.038	155.045	1.04	0.766088	1.08695	0.457915	0.734802	0.393914	Acipimox
Pos	Senkyunolide A	C12 H16 O2	192.115	193.122	1.8	0.768952	1.23292	0.437544	2.41608	0.396382	Senkyunolide A
Pos	homomethionine	C6 H13 N O2 S	163.067	164.074	1.19	0.770701	1.55062	0.702614	1.55076	0.492167	homomethionine
Neg	4-Acetamidobutanoic acid	C6 H11 N O3	145.073	144.066	0.88	0.771281	0.734451	0.0496063	1.25917	0.159989	4-Acetamidobutanoic acid
Pos	TRANEXAMIC ACID, CIS-	C8 H15 N O2	157.11	158.118	0.92	0.77229	1.28428	0.59783	0.60001	0.460474	TRANEXAMIC ACID, CIS-
Pos	α-Aspartylphenylalanine	C13 H16 N2 O5	280.106	281.113	1.06	0.7733	0.871297	0.46535	0.906087	0.216004	α-Aspartylphenylalanine
Neg	1-U	C6 H6 N4 O3	182.044	181.036	0.85	0.773764	0.478804	0.652212	1.07903	0.538096	1-U
Pos	Piperidione	C9 H15 N O2	169.11	170.118	1	0.773773	1.57102	0.121447	0.553938	0.47046	Piperidione
Neg	N-Acetyl-L-glutamine	C7 H12 N2 O4	188.079	187.072	1.09	0.775466	0.696226	0.19422	1.55981	0.205386	N-Acetyl-L-glutamine
Pos	(4E)-2-Amino-3-oxo-4-nonenoic acid	C9 H15 N O3	185.105	186.112	0.82	0.77818	0.935734	0.798426	0.782114	0.385937	(4E)-2-Amino-3-oxo-4-nonenoic acid
Pos	Methyl tyrosinate	C10 H13 N O3	195.09	196.097	1	0.780498	0.912213	0.99013	0.668885	0.414589	Methyl tyrosinate
Neg	(2E)-4-Hydroxy-3,7-dimethyl-2,6-octadien-1-yl beta-D-glucopyranoside	C16 H28 O7	378.189	377.182	0.78	0.782206	0.963232	0.540133	1.72597	0.172178	(2E)-4-Hydroxy-3,7-dimethyl-2,6-octadien-1-yl beta-D-glucopyranoside
Pos	dihomomethionine	C7 H15 N O2 S	177.083	178.09	0.87	0.784209	0.899554	0.235606	1.00799	0.293212	dihomomethionine
Pos	pyrazinamide	C5 H5 N3 O	123.043	124.051	0.99	0.788067	1.26986	0.710983	0.790326	0.573243	pyrazinamide
Pos	N-{3-[(4-Acetamidobutyl)amino]propyl}acetamide	C11 H23 N3 O2	229.179	230.186	0.86	0.789312	1.03746	0.842309	0.874158	0.63745	N-{3-[(4-Acetamidobutyl)amino]propyl}acetamide
Pos	ST2975000	C6 H7 N3 O2	153.054	154.061	0.95	0.792745	1.19023	0.38683	1.02875	0.784278	ST2975000
Pos	1,2-Benzoquinone	C6 H4 O2	108.021	109.028	0.72	0.794454	1.2492	0.334716	1.2352	0.251087	1,2-Benzoquinone
Pos	N-acetyldopamine	C10 H13 N O3	195.09	196.097	1.02	0.79462	1.02852	0.53478	0.55049	0.212735	N-acetyldopamine
Neg	Hydroxymethoxyphenylcarboxylic acid-O-sulphate	C8 H10 O7 S	250.015	249.007	1.13	0.796588	1.46796	0.137396	0.535612	0.552236	Hydroxymethoxyphenylcarboxylic acid-O-sulphate
Pos	UNII:U48N53PWSE	C10 H14 O3	182.095	183.102	1.08	0.7997	0.599616	0.0760442	1.34558	0.394859	UNII:U48N53PWSE
Neg	Catechol	C6 H6 O2	110.036	109.028	0.95	0.800471	1.03913	0.994126	0.964156	0.856408	Catechol
Pos	Toluene	C7 H8	92.0628	93.0701	1.03	0.801662	2.26251	0.156879	0.650488	0.357745	Toluene
Pos	2,3-Diaminosalicylic acid	C7 H8 N2 O3	168.054	169.061	0.88	0.802094	0.922029	0.714206	0.864744	0.340068	2,3-Diaminosalicylic acid
Pos	4,6-Quinolinediol	C9 H7 N O2	161.048	162.055	0.94	0.804188	0.985979	0.80392	1.20724	0.271997	4,6-Quinolinediol
Pos	L-(-)-methionine	C5 H11 N O2 S	149.051	150.059	0.98	0.804431	0.973826	0.346713	1.04218	0.754403	L-(-)-methionine
Pos	?-Ribazole	C14 H18 N2 O4	278.127	279.134	0.73	0.804639	0.794628	0.775145	0.683762	0.121752	?-Ribazole
Pos	trans-3-Hexenoic acid	C6 H10 O2	114.068	115.075	0.96	0.805311	1.08845	0.357124	0.980591	0.855854	trans-3-Hexenoic acid
Pos	Guvacoline	C7 H11 N O2	141.079	142.087	1.16	0.806014	1.19699	0.325423	1.22213	0.70192	Guvacoline
Pos	(2R,3S)-3-Hydroxy-8-methyl-8-azabicyclo[3.2.1]octane-2-carboxylic acid	C9 H15 N O3	185.105	186.112	0.99	0.80617	1.0812	0.815635	1.02392	0.829067	(2R,3S)-3-Hydroxy-8-methyl-8-azabicyclo[3.2.1]octane-2-carboxylic acid
Neg	Osthenol-7-O-beta-D-gentiobioside	C26 H34 O13	554.201	553.194	0.71	0.808781	0.591539	0.312806	0.842334	0.150693	Osthenol-7-O-beta-D-gentiobioside
Neg	[Similar to: NP-002399; ΔMass: -133.0530 Da]	C6 H15 N8 O4 P	294.095	293.088	0.78	0.809141	0.977849	0.549201	1.13886	0.355051	[Similar to: NP-002399; ΔMass: -133.0530 Da]
Pos	Glycylnorvaline	C7 H14 N2 O3	174.101	175.108	0.98	0.809461	3.08391	0.863434	0.677912	0.520762	Glycylnorvaline
Pos	5-(1,2-Dihydroxy-2-propanyl)-2-methyl-2-cyclohexen-1-one	C10 H16 O3	184.11	185.117	0.96	0.809976	0.835789	0.095752	0.897355	0.841349	5-(1,2-Dihydroxy-2-propanyl)-2-methyl-2-cyclohexen-1-one
Pos	Nicotinamide 1-oxide	C6 H6 N2 O2	138.043	139.05	0.89	0.811261	0.900181	0.649326	1.16349	0.330785	Nicotinamide 1-oxide
Pos	2-Hydroxyhippuric acid	C9 H9 N O4	195.053	196.061	1.35	0.811345	1.22056	0.663814	0.999419	0.894512	2-Hydroxyhippuric acid
Neg	Glycylproline	C7 H12 N2 O3	172.084	171.077	1	0.812971	0.722759	0.682732	1.02561	0.5269	Glycylproline
Pos	5-Isobutyl-2-oxotetrahydro-3-furancarboxylic acid	C9 H14 O4	186.089	187.097	0.9	0.817857	0.877993	0.952841	0.997677	0.879974	5-Isobutyl-2-oxotetrahydro-3-furancarboxylic acid
Pos	UF7990000	C6 H10 O4 S	178.03	179.037	2.07	0.81953	2.88841	0.586542	0.459116	0.0589093	UF7990000
Pos	Sedanolide	C12 H18 O2	194.131	195.138	0.97	0.820618	1.09139	0.58824	1.08489	0.437636	Sedanolide
Neg	1,4,5-Trihydroxy-5-hydroxymethyl-2-methoxycyclohex-1-en-3-one	C8 H12 O6	204.063	203.056	0.91	0.821024	1.47111	0.613501	1.11208	0.421818	1,4,5-Trihydroxy-5-hydroxymethyl-2-methoxycyclohex-1-en-3-one
Pos	N-(3-acetamidopropyl)pyrrolidin-2-one	C9 H16 N2 O2	184.121	185.129	0.95	0.821155	0.855896	0.547033	0.872989	0.609259	N-(3-acetamidopropyl)pyrrolidin-2-one
Pos	N-Benzylformamide	C8 H9 N O	135.069	136.076	0.95	0.82296	0.989716	0.467544	1.01914	0.688693	N-Benzylformamide
Neg	Phenol	C6 H6 O	94.0406	93.0333	1.02	0.825034	0.744912	0.306393	1.10519	0.705604	Phenol
Pos	2-Methoxy-4-vinylphenol	C9 H10 O2	150.068	151.075	0.97	0.827217	0.62249	0.895429	1.33682	0.420376	2-Methoxy-4-vinylphenol
Neg	3-Indoxyl sulphate	C8 H7 N O4 S	213.009	212.002	0.77	0.827274	0.26695	0.6056	0.903211	0.271407	3-Indoxyl sulphate
Pos	NP-012017	C13 H22 O5	258.147	259.154	1.06	0.830209	1.18693	0.695372	0.97251	0.937293	NP-012017
Pos	3-Thiomorpholinecarboxylic acid	C5 H9 N O2 S	147.036	148.043	6.77	0.832629	16.7587	0.247935	32.4654	0.494097	3-Thiomorpholinecarboxylic acid
Pos	N-Acetyl-L-tyrosine	C11 H13 N O4	223.085	224.092	0.82	0.83504	0.955375	0.879227	0.658828	0.735797	N-Acetyl-L-tyrosine
Pos	Dihydrothymine	C5 H8 N2 O2	128.059	129.066	1.09	0.835288	1.32097	0.980222	0.782931	0.304839	Dihydrothymine
Pos	3-Hydroxystachydrine	C7 H13 N O3	159.09	160.097	1.34	0.836121	1.61111	0.512787	1.5691	0.376232	3-Hydroxystachydrine
Pos	o-Xylene	C8 H10	106.078	107.086	0.92	0.839033	1.17603	0.635483	0.637722	0.565466	o-Xylene
Pos	NP-020401	C12 H18 O4	208.11	209.117	1.19	0.840684	0.469346	0.0868175	1.50369	0.37085	NP-020401
Neg	Riboflavin reduced	C15 H16 N4 O6	348.105	347.098	0.9	0.841676	0.712675	0.602994	0.89439	0.537769	Riboflavin reduced
Pos	Pyrogallol-2-O-glucuronide	C12 H14 O9	302.064	303.071	1.19	0.841954	1.29681	0.262886	2.28651	0.205125	Pyrogallol-2-O-glucuronide
Pos	6-(1-Hydroxyethyl)-3-(hydroxymethyl)-2,7-dioxabicyclo[4.1.0]hept-3-en-5-one	C8 H10 O5	186.053	187.06	0.67	0.845096	1.22802	0.513302	0.633517	0.0968722	6-(1-Hydroxyethyl)-3-(hydroxymethyl)-2,7-dioxabicyclo[4.1.0]hept-3-en-5-one
Neg	5-Hydroxy Dantrolene	C14 H10 N4 O6	330.059	329.051	1.11	0.845766	0.845555	0.92863	2.12501	0.184794	5-Hydroxy Dantrolene
Neg	DL-β-Leucine	C6 H13 N O2	131.094	130.086	0.63	0.845894	3.26303	0.456032	0.481087	0.993126	DL-β-Leucine
Pos	3-Indoleacetamide	C10 H10 N2 O	174.079	175.087	1.03	0.847942	0.792164	0.298111	0.900475	0.864914	3-Indoleacetamide
Neg	MFCD12546417	C6 H6 O5 S	189.993	188.986	0.99	0.850624	1.12765	0.595293	0.954232	0.990452	MFCD12546417
Neg	(-)-threo-isodihomocitric acid	C8 H12 O7	220.058	219.051	1.17	0.850687	1.5752	0.632489	5.32883	0.231327	(-)-threo-isodihomocitric acid
Pos	NP-019722	C8 H13 N O4	187.084	188.092	1.01	0.850702	1.03827	0.732654	0.83065	0.375334	NP-019722
Pos	Pro-tyr	C14 H18 N2 O4	278.127	279.134	0.89	0.851265	0.732067	0.716735	1.30484	0.590494	Pro-tyr
Pos	lycopsamine	C15 H25 N O5	299.173	300.18	0.9	0.851743	0.830978	0.811852	0.871655	0.940923	lycopsamine
Neg	9-Methyluric acid	C6 H6 N4 O3	182.044	181.036	0.85	0.852987	0.931359	0.897869	0.75818	0.176436	9-Methyluric acid
Pos	4-Octylphenol	C14 H22 O	206.167	207.174	0.99	0.857263	1.20045	0.660057	0.67179	0.100135	4-Octylphenol
Pos	Î³-Glutamyl-Î²-cyanoalanine	C9 H13 N3 O5	243.085	244.093	1.02	0.859324	1.64247	0.141849	0.589524	0.447903	Î³-Glutamyl-Î²-cyanoalanine
Pos	Pregabalin	C8 H17 N O2	159.126	160.133	0.95	0.859552	1.13168	0.715589	0.742207	0.564682	Pregabalin
Pos	3-Methylcrotonylglycine	C7 H11 N O3	157.074	158.081	0.85	0.860917	0.981782	0.59795	1.025	0.599726	3-Methylcrotonylglycine
Pos	Homoisovanillic acid	C9 H10 O4	182.058	183.065	0.93	0.861434	1.10085	0.498122	1.56546	0.410957	Homoisovanillic acid
Pos	Acetyl-L-carnitine	C9 H17 N O4	203.116	204.123	1.07	0.863927	1.2805	0.569872	1.09152	0.298266	Acetyl-L-carnitine
Pos	Tiglylcarnitine	C12 H21 N O4	243.147	244.155	1	0.866769	1.11982	0.31506	1.17854	0.255704	Tiglylcarnitine
Neg	N-(1H-Pyrrol-2-ylcarbonyl)glycine	C7 H8 N2 O3	168.053	167.046	0.9	0.868189	0.774116	0.968839	0.932695	0.414295	N-(1H-Pyrrol-2-ylcarbonyl)glycine
Pos	Epirizole	C11 H14 N4 O2	234.112	235.119	0.59	0.869669	1.42763	0.22538	0.724971	0.896873	Epirizole
Pos	NP-022010	C14 H23 N O5	317.183	318.191	0.79	0.869806	0.880759	0.47933	0.821378	0.621669	NP-022010
Neg	4-Pyridoxic acid	C8 H9 N O4	183.053	182.045	1.04	0.870347	0.949378	0.917637	1.0111	0.759676	4-Pyridoxic acid
Pos	Acetylhistamine	C7 H11 N3 O	153.09	154.098	0.27	0.870558	0.0941443	0.741405	0.380996	0.865149	Acetylhistamine
Pos	4-(Methylthio)-2-oxobutyric acid	C5 H8 O3 S	148.02	149.027	1.31	0.873482	1.82982	0.600902	0.761018	0.130393	4-(Methylthio)-2-oxobutyric acid
Neg	Ethanal tetramer	C8 H16 O4	176.104	175.097	1.01	0.874435	1.46748	0.385332	1.16404	0.226619	Ethanal tetramer
Pos	4-Vinylcatechol	C8 H8 O2	136.053	137.06	0.79	0.875213	1.26862	0.447077	0.617897	0.724167	4-Vinylcatechol
Neg	3-[3-Methoxy-4-(sulfooxy)phenyl]propanoic acid	C10 H12 O7 S	276.031	275.023	1.11	0.877656	0.559385	0.451457	1.52685	0.0882781	3-[3-Methoxy-4-(sulfooxy)phenyl]propanoic acid
Pos	2-sec-Butyl-3-methoxypyrazine	C9 H14 N2 O	166.111	167.118	0.97	0.878353	0.799999	0.762164	0.778115	0.597415	2-sec-Butyl-3-methoxypyrazine
Pos	streptidine	C8 H18 N6 O4	262.139	263.146	1.05	0.882197	0.596023	0.0942511	1.05936	0.356857	streptidine
Pos	nylon cyclic dimer	C12 H22 N2 O2	226.168	227.175	0.45	0.883846	0.642863	0.899176	0.616196	0.769516	nylon cyclic dimer
Pos	Alanylclavam	C8 H12 N2 O4	200.08	201.087	0.88	0.884001	0.754327	0.694232	1.78126	0.161261	Alanylclavam
Pos	N6-Dimethyladenosine	C12 H17 N5 O4	295.128	296.135	0.8	0.884272	0.701473	0.0107736	1.31297	0.106404	N6-Dimethyladenosine
Neg	1,5-Anhydro-D-glucitol	C6 H12 O5	164.068	163.06	0.9	0.88864	1.59153	0.125568	0.870673	0.953631	1,5-Anhydro-D-glucitol
Pos	hexahomomethionine	C11 H23 N O2 S	233.145	234.152	0.98	0.889015	0.877396	0.869183	1.33969	0.571317	hexahomomethionine
Neg	4-nitrophenyl-beta-D-galactoside	C12 H15 N O8	301.08	300.072	0.76	0.892878	1.08652	0.337752	0.649564	0.833749	4-nitrophenyl-beta-D-galactoside
Pos	Zalcitabine	C9 H13 N3 O3	211.096	212.103	0.71	0.892962	1.58869	0.974872	0.842715	0.761993	Zalcitabine
Pos	Boc-Asn-ONp	C15 H19 N3 O7	353.121	354.129	0.8	0.893701	0.860944	0.780453	0.853305	0.712606	Boc-Asn-ONp
Pos	linsidomine	C6 H10 N4 O2	170.08	171.088	1.02	0.896554	1.02031	0.703156	0.680854	0.463122	linsidomine
Pos	Dambonitol	C8 H16 O6	208.095	209.102	0.77	0.896881	1.20365	0.221954	0.621308	0.095888	Dambonitol
Pos	5-Aminolevulinic acid	C5 H9 N O3	131.058	132.066	1.08	0.899973	0.710146	0.203756	1.10777	0.617587	5-Aminolevulinic acid
Pos	N-(5-acetamidopentyl)acetamide	C9 H18 N2 O2	186.137	187.144	1.66	0.900537	0.27487	0.455349	0.114485	0.0368739	N-(5-acetamidopentyl)acetamide
Neg	[Similar to: NP-010746; ΔMass: -30.0574 Da]	C14 H16 N4 O7 S	384.074	383.067	1.43	0.90156	2.041	0.0434845	0.616794	0.639128	[Similar to: NP-010746; ΔMass: -30.0574 Da]
Neg	2-Keto-glutaramic acid	C5 H7 N O4	145.037	144.03	0.8	0.904769	0.864121	0.792956	0.904804	0.745046	2-Keto-glutaramic acid
Pos	Eglumetad	C8 H11 N O4	185.069	186.076	1.01	0.906843	1.1654	0.394046	0.89617	0.510241	Eglumetad
Pos	Hydroxyhexanoycarnitine	C13 H25 N O5	275.173	276.181	1.05	0.910613	1.36583	0.818144	0.750201	0.824305	Hydroxyhexanoycarnitine
Neg	Allopurinol riboside	C10 H12 N4 O5	268.08	267.073	0.99	0.911159	0.68188	0.455794	1.12101	0.675835	Allopurinol riboside
Pos	NP-020869	C20 H24 O4	350.15	351.158	0.96	0.912616	1.24448	0.287165	0.821379	0.512837	NP-020869
Pos	delta-guanidinovaleric acid	C6 H13 N3 O2	159.101	160.108	0.94	0.912861	0.832176	0.906234	0.885766	0.952679	delta-guanidinovaleric acid
Pos	Levetiracetam	C8 H14 N2 O2	170.106	171.113	0.92	0.915081	0.897251	0.621702	0.700267	0.91869	Levetiracetam
Pos	3-Picoline	C6 H7 N	93.0582	94.0654	0.59	0.916646	2.97212	0.224643	0.0656518	0.120951	3-Picoline
Pos	Threonine	C4 H9 N O3	119.058	120.066	1.09	0.917174	1.29469	0.330888	0.874229	0.680098	Threonine
Pos	N~2~-Acetyl-L-ornithine	C7 H14 N2 O3	174.101	175.108	0.76	0.917872	1.32011	0.757358	0.73091	0.618564	N~2~-Acetyl-L-ornithine
Pos	Benzoxazolone	C7 H5 N O2	135.032	153.066	1	0.920743	1.08862	0.737195	0.866373	0.988826	Benzoxazolone
Neg	2-Isopropylmalic acid	C7 H12 O5	176.068	175.061	0.8	0.921648	1.68269	0.299734	0.971377	0.887409	2-Isopropylmalic acid
Neg	Isovanillic acid	C8 H8 O4	168.045	167.038	0.57	0.923255	0.891106	0.874189	0.576834	0.360328	Isovanillic acid
Pos	Emorfazone	C11 H17 N3 O3	239.127	240.134	0.63	0.925377	1.70382	0.333316	0.306984	0.00388592	Emorfazone
Pos	N-Acetyl-L-carnosine	C11 H16 N4 O4	268.117	269.124	0.92	0.926129	0.842954	0.0653981	0.801217	0.751028	N-Acetyl-L-carnosine
Pos	4-Hydroxybenzaldehyde	C7 H6 O2	122.037	123.044	0.96	0.928199	2.13379	0.0848495	0.865498	0.787002	4-Hydroxybenzaldehyde
Neg	[Similar to: Dimethyl (9E,18E)-1,10-bis(beta-D-glucopyranosyloxy)-6,15-dioxo-4a,5,6,8,13a,14,15,17-octahydro-1H,10H-dipyrano[3,4-d:3',4'-k][1,8]dioxacyclotetradecine-4,13-dicarboxylate; ΔMass: -432.1272 Da]	C11 H17 N8 O5 P	372.105	371.098	0.75	0.929236	1.86013	0.886009	2.25334	0.768147	[Similar to: Dimethyl (9E,18E)-1,10-bis(beta-D-glucopyranosyloxy)-6,15-dioxo-4a,5,6,8,13a,14,15,17-octahydro-1H,10H-dipyrano[3,4-d:3',4'-k][1,8]dioxacyclotetradecine-4,13-dicarboxylate; ΔMass: -432.1272 Da]
Pos	1-(beta-D-Ribofuranosyl)-1,2-dihydropyrimidine	C9 H14 N2 O4	214.095	215.103	1.24	0.93075	1.10629	0.320276	0.371256	0.0410761	1-(beta-D-Ribofuranosyl)-1,2-dihydropyrimidine
Pos	2-(Ethylamino)-4,5-dihydroxybenzamide	C9 H12 N2 O3	196.084	197.092	0.89	0.93079	0.725704	0.20655	0.892767	0.723599	2-(Ethylamino)-4,5-dihydroxybenzamide
Pos	3-Methoxybenzaldehyde	C8 H8 O2	136.053	137.06	1	0.933931	1.49663	0.11922	0.945763	0.824367	3-Methoxybenzaldehyde
Pos	NP-002855	C12 H22 O4	230.152	231.159	0.99	0.935827	1.59005	0.193359	0.971939	0.705388	NP-002855
Pos	S-methyl D-thioglycerate	C4 H8 O3 S	136.02	137.027	0.87	0.937414	1.13982	0.269869	0.905808	0.686407	S-methyl D-thioglycerate
Pos	(2Z)-8-Hydroxy-2-octene-4,6-diynoic acid	C8 H6 O3	150.032	151.039	0.88	0.938342	1.00533	0.971358	0.657342	0.7878	(2Z)-8-Hydroxy-2-octene-4,6-diynoic acid
Neg	Gluconic acid	C6 H12 O7	196.058	195.051	0.95	0.938854	1.0945	0.350967	0.937083	0.848869	Gluconic acid
Pos	L-gamma-Glutamyl-L-leucine	C11 H20 N2 O5	260.137	261.145	1.11	0.940149	1.50296	0.204958	1.5766	0.183203	L-gamma-Glutamyl-L-leucine
Pos	NP-015114	C11 H19 N O6	261.121	262.129	0.96	0.940442	0.886697	0.789202	0.767408	0.36031	NP-015114
Neg	N-acetyl-L-2-aminoadipic acid	C8 H13 N O5	203.079	202.072	0.62	0.9409	0.795023	0.711867	0.642586	0.76689	N-acetyl-L-2-aminoadipic acid
Pos	N-(Carboxymethyl)norleucine	C8 H15 N O4	189.1	190.108	0.92	0.941223	0.901454	0.605212	0.709066	0.168009	N-(Carboxymethyl)norleucine
Pos	5-guanidino-3-methyl-2-oxopentanoic acid	C7 H13 N3 O3	187.096	188.103	0.95	0.941597	1.31691	0.225868	0.822017	0.834245	5-guanidino-3-methyl-2-oxopentanoic acid
Pos	2,4-Dideoxy-2-ethylpentaric acid	C7 H12 O5	176.069	177.076	0.85	0.94172	1.65102	0.844323	1.04277	0.823445	2,4-Dideoxy-2-ethylpentaric acid
Pos	3-Tropanol	C8 H15 N O	141.116	142.123	0.9	0.943168	0.459363	0.799881	0.500447	0.328416	3-Tropanol
Pos	LU3453000	C4 H4 O2	84.0215	85.0288	0.93	0.944417	1.26449	0.225861	0.900311	0.839431	LU3453000
Neg	Succinyladenosine	C14 H17 N5 O8	383.108	382.1	0.92	0.94602	0.744904	0.712551	1.33057	0.381657	Succinyladenosine
Pos	(2Z)-3-(1,3-Benzodioxol-5-yl)acrylaldehyde	C10 H8 O3	176.047	177.055	0.95	0.947572	0.572604	0.167805	1.21239	0.332698	(2Z)-3-(1,3-Benzodioxol-5-yl)acrylaldehyde
Pos	L(-)-Carnitine	C7 H15 N O3	161.105	162.113	0.7	0.948515	1.38818	0.527039	0.823231	0.830292	L(-)-Carnitine
Pos	promolate	C16 H23 N O4	293.162	294.169	0.66	0.949836	0.421824	0.403614	2.36492	0.32892	promolate
Pos	AAMU	C7 H10 N4 O3	198.076	199.083	1.02	0.950906	0.977819	0.773045	0.704536	0.312858	AAMU
Neg	Cladinose	C8 H16 O4	176.104	175.097	1.01	0.953994	1.31305	0.498961	1.11217	0.389687	Cladinose
Pos	biotin	C10 H16 N2 O3 S	244.088	245.095	0.87	0.95423	0.968946	0.965766	0.819963	0.618099	biotin
Pos	(2E)-2-Cyano-N-(ethylcarbamoyl)-2-(methoxyimino)acetamide	C7 H10 N4 O3	198.075	199.083	1.05	0.956704	2.45278	0.00876155	0.815677	0.362677	(2E)-2-Cyano-N-(ethylcarbamoyl)-2-(methoxyimino)acetamide
Pos	TO0110000	C5 H9 N O	99.0686	100.076	1.07	0.957873	1.3427	0.614	0.600596	0.231735	TO0110000
Pos	metioprim	C14 H18 N4 O2 S	306.115	307.122	1.01	0.958004	1.03608	0.62896	0.846145	0.745295	metioprim
Pos	N2-Dimethylguanosine	C12 H17 N5 O5	311.123	312.13	0.82	0.961255	0.793107	0.372611	0.901439	0.700094	N2-Dimethylguanosine
Pos	1,7-Dimethyluric acid	C7 H8 N4 O3	196.06	197.067	1.17	0.962029	2.71112	0.0199104	0.517919	0.068673	1,7-Dimethyluric acid
Pos	S(6)-acetyldihydrolipoamide	C10 H19 N O2 S2	249.086	250.093	0.84	0.96421	0.824712	0.666988	0.778149	0.155642	S(6)-acetyldihydrolipoamide
Neg	Citraconic acid	C5 H6 O4	130.026	129.018	0.86	0.965101	0.633881	0.252632	1.16175	0.321156	Citraconic acid
Neg	3,7-Dimethyluric acid	C7 H8 N4 O3	196.059	195.052	0.8	0.968908	1.05427	0.600063	0.67647	0.227857	3,7-Dimethyluric acid
Pos	Jasmonic acid	C12 H18 O3	210.126	211.133	0.97	0.969034	0.857399	0.13217	1.5654	0.070988	Jasmonic acid
Pos	3-Methoxy-4-hydroxyhippuric acid	C10 H11 N O5	225.064	226.071	0.81	0.969297	1.15322	0.4603	0.587159	0.41502	3-Methoxy-4-hydroxyhippuric acid
Pos	CY9070000	C10 H14	134.11	135.117	1.47	0.970073	2.18326	0.966854	2.19864	0.748124	CY9070000
Pos	Phloroglucinol	C6 H6 O3	126.032	127.039	1.04	0.975526	1.08501	0.300692	1.47373	0.119971	Phloroglucinol
Pos	3-Methyl-2-cyclopentenone	C6 H8 O	96.0577	97.065	0.93	0.978235	0.923285	0.546373	1.44212	0.0525001	3-Methyl-2-cyclopentenone
Neg	4-ethylphenylsulfonic acid	C8 H10 O4 S	202.03	201.022	0.43	0.978597	2.26785	0.731939	2.19163	0.242451	4-ethylphenylsulfonic acid
Pos	NP-001422	C8 H10 O4	170.058	171.065	1.25	0.978994	0.276996	0.143096	1.61134	0.457959	NP-001422
Neg	4-Ethyl-2-hydroxy-6-methoxyphenyl hydrogen sulfate	C9 H12 O6 S	248.036	247.028	0.36	0.980364	1.01877	0.980146	4.91603	0.41996	4-Ethyl-2-hydroxy-6-methoxyphenyl hydrogen sulfate
Pos	3-[(6-Oxodecanoyl)oxy]-4-(trimethylammonio)butanoate	C17 H31 N O5	329.22	330.227	0.7	0.981761	2.18563	0.0807551	1.39526	0.0585512	3-[(6-Oxodecanoyl)oxy]-4-(trimethylammonio)butanoate
Neg	Theophylline	C7 H8 N4 O2	180.063	179.056	0.92	0.981932	1.1973	0.278961	0.716956	0.414386	Theophylline
Neg	N(2)-succinyl-L-glutamic acid	C9 H13 N O7	247.069	246.062	0.88	0.983034	0.873431	0.792591	0.815405	0.243191	N(2)-succinyl-L-glutamic acid
Neg	Pyrogallol-2-O-sulphate	C6 H6 O6 S	205.988	204.981	1.36	0.983701	1.17011	0.426598	1.03689	0.90416	Pyrogallol-2-O-sulphate
Neg	Vanillyl alcohol	C8 H10 O3	154.062	153.055	1.1	0.984113	0.817676	0.391766	2.77712	0.0483762	Vanillyl alcohol
Neg	NP-020414	C31 H44 N4 O6	568.325	567.318	1.14	0.984302	1.03162	0.49969	0.875007	0.709819	NP-020414
Pos	Dihyroxy-1H-indole glucuronide I	C14 H15 N O8	325.079	326.087	0.93	0.986347	0.598217	0.155731	0.885169	0.769699	Dihyroxy-1H-indole glucuronide I
Pos	4-Acetamido-2-amino-6-nitrotoluene	C9 H11 N3 O3	209.08	210.087	0.97	0.98706	0.927825	0.94098	0.491933	0.2551	4-Acetamido-2-amino-6-nitrotoluene
Pos	Ritalinic acid	C13 H17 N O2	219.126	220.133	1.02	0.991555	0.78254	0.439096	0.808106	0.699408	Ritalinic acid
Neg	Gly-His	C8 H12 N4 O3	212.09	211.083	0.77	0.994414	3.12591	0.00322947	0.533616	0.112722	Gly-His
Neg	sulfoisophthalic acid	C8 H6 O7 S	245.983	244.976	0.83	0.996688	2.09148	0.147092	0.400693	0.483117	sulfoisophthalic acid
Neg	[Similar to: NP-015117; ΔMass: -308.1796 Da]	C4 H4 N10	192.061	191.054	0.52	0.998714	0.889252	0.655528	0.377504	0.534932	[Similar to: NP-015117; ΔMass: -308.1796 Da]

## Sheet: 2. Metabol_night_enuresis
Supplementary Table 2. List of metabolites significant in the comparison of wet nights vs dry nights (enuresis).
The data are sorted according to fold change (FC) passing the significance criteria of P<0.05 and FC below 0.67 or above 1.5 (highlighed in green).
False discovery rates (FDR) were calculated by Benjamini Hochberg algorithm and are shown when <0.05.
					wet vs dry	wet vs dry
MS Mode	Name	Formula	Calc. MW	m/z	Fold change	T-test	FDR
Neg	Picolinic acid	C6 H5 N O2	123.031	122.024	0.38	0.0311775	-
Pos	N-(1H-Pyrrol-2-ylcarbonyl)glycine	C7 H8 N2 O3	168.053	169.061	0.38	0.043903	-
Pos	(S)-2-hydrazino-3-(4-hydroxy-3-methoxyphenyl)-2-methylpropionic acid	C11 H16 N2 O4	240.111	241.118	0.39	0.0200445	-
Pos	NP-014113	C22 H34 O3	368.23	369.238	0.45	0.00484177	-
Neg	1,5-Anhydro-D-fructose	C6 H10 O5	162.052	161.045	0.46	0.00903829	-
Neg	ophthalmic acid	C11 H19 N3 O6	289.128	288.12	0.48	0.0125478	-
Neg	but-1-ene-1,2,4-tricarboxylic acid	C7 H8 O6	188.032	187.024	0.48	0.000864048	-
Neg	[Similar to: 3,7-Dimethyluric acid; ΔMass: -0.0113 Da]		196.048	195.041	0.49	0.0338633	-
Pos	ophthalmic acid	C11 H19 N3 O6	289.127	290.134	0.5	0.00967408	-
Pos	Obscurolide A1	C15 H17 N O5	273.095	274.103	0.51	0.0052598	-
Neg	paeonilactone A	C10 H14 O4	198.089	197.081	0.52	0.00592333	-
Neg	Sulfosalicylic Acid	C7 H6 O6 S	217.988	216.981	0.54	0.0160824	-
Neg	Quinolinic acid	C7 H5 N O4	167.021	166.014	0.56	0.00529664	-
Pos	gamma-Glutamyl-N~5~-acetylornithine	C12 H21 N3 O6	303.143	304.15	0.56	0.0203907	-
Pos	n-Ribosylhistidine	C11 H17 N3 O6	287.111	288.119	0.58	0.00187638	-
Neg	4-Hydroxy-3-(sulfooxy)benzoic acid	C7 H6 O7 S	233.983	232.976	0.59	0.0255457	-
Pos	Pro-Pro	C10 H16 N2 O3	212.116	213.124	0.59	0.017604	-
Neg	[3-(Sulfooxy)phenyl]acetic acid	C8 H8 O6 S	232.004	230.997	0.59	0.00181856	-
Neg	guaiacol sulfate	C7 H8 O5 S	204.009	203.001	0.59	0.017805	-
Pos	Troxipide	C15 H22 N2 O4	294.157	295.165	0.6	0.0227254	-
Pos	Thymidine	C10 H14 N2 O5	242.09	243.097	0.6	0.0001131	0.0246558
Pos	Glutarylcarnitine	C12 H21 N O6	275.137	276.144	0.61	0.0156517	-
Pos	etozolin	C13 H20 N2 O3 S	284.119	285.126	0.62	0.00753462	-
Pos	Crotanecine	C8 H13 N O3	171.09	172.097	0.63	0.00792741	-
Pos	Acetyl-L-methionine	C7 H13 N O3 S	191.062	192.069	0.64	0.0296767	-
Pos	3-Hydroxysuberic acid	C8 H14 O5	190.084	191.091	0.65	0.00231488	-
Pos	Edoxudine	C11 H16 N2 O5	256.105	257.113	0.65	0.000596352	0.0433349
Pos	pentobarbital	C11 H18 N2 O3	226.132	227.139	0.66	0.0371966	-
Pos	1-(3-Amino-2,3-dideoxypentofuranosyl)-5-methyl-2,4(1H,3H)-pyrimidinedione	C10 H15 N3 O4	241.106	242.113	0.67	0.0393656	-
Neg	(S)-2-acetamido-6-oxopimelic acid	C9 H13 N O6	231.074	230.067	0.67	0.0182399	-
Neg	Vitamin C	C6 H8 O6	176.031	175.024	1.5	0.038726	-
Pos	N(tau)-Methyl-L-histidine	C7 H11 N3 O2	169.085	170.092	1.5	0.0127098	-
Pos	Buchananine	C12 H15 N O7	285.084	286.091	1.53	0.0408491	-
Pos	Hexylamine	C6 H15 N	101.121	102.128	1.56	0.0366078	-
Pos	2-Furoic acid	C5 H4 O3	112.016	113.023	1.57	0.03833	-
Pos	Leupeptin Ac-LL	C20 H38 N6 O4	426.295	427.302	1.6	0.0224645	-
Pos	4-styrenesulfonic acid	C8 H8 O3 S	184.02	202.053	1.66	0.032928	-
Neg	[Similar to: Pantothenic acid; ΔMass: 35.9763 Da]	C8 H18 N O6 P	255.087	254.08	1.8	0.0139629	-
Neg	N-α-L-Acetyl-arginine	C8 H16 N4 O3	216.122	215.114	1.81	0.00326545	-
Pos	[Similar to: N3,N4-Dimethyl-L-arginine; ΔMass: -0.1188 Da]	C7 H2 N6 O2	202.024	203.031	1.86	0.00157935	-
Pos	N-[(4-Hydroxy-2-pyrrolidinyl)carbonyl]glutamine	C10 H17 N3 O5	259.116	260.123	1.88	0.040586	-
Pos	NP-018711	C15 H20 O4	302.087	303.094	1.92	0.0369317	-
Pos	[Similar to: S-Adenosylmethionine; ΔMass: -0.1860 Da]	C6 H12 Cl N4 O8 P S2	397.951	398.959	1.96	0.0346293	-
Neg	Benzeneacetamide-4-O-sulphate	C8 H9 N O5 S	231.02	230.013	2	0.038786	-
Pos	Fasoracetam	C10 H16 N2 O2	196.121	197.128	2.03	0.0454714	-
Pos	N-(2-hydroxyphenyl)acetamide	C8 H9 N O2	151.064	152.071	2.1	0.00775156	-
Pos	3-Methyladenine	C6 H7 N5	149.07	150.077	2.22	0.0177584	-
Pos	Ethylenediaminetetraacetic acid	C10 H16 N2 O8	292.091	293.098	2.3	0.00821323	-
Pos	4-Vinylcatechol	C8 H8 O2	136.053	137.06	2.32	0.0040527	-
Pos	adrenaline	C9 H13 N O3	183.09	184.097	2.42	0.0384148	-
Pos	Lanthionine ketimine	C6 H7 N O4 S	189.01	190.017	2.48	0.0109729	-
Pos	Methylsulfonylmethane	C2 H6 O2 S	94.0091	95.0164	2.57	0.0182074	-
Pos	(7E,13E)-9,15-dihydroxy-4,10,16-trimethyl-1,5,11-trioxacyclohexadeca-7,13-diene-2,6,12-trione	C16 H22 O8	364.108	365.116	2.61	0.0494178	-
Pos	Bluensidine 6-phosphate	C8 H17 N4 O9 P	344.074	345.081	2.73	0.031842	-
Pos	Uric acid	C5 H4 N4 O3	168.029	169.036	2.91	0.0277056	-
Pos	Selsun	S Se	111.888	112.896	4.13	0.000337192	0.0367539
Pos	6-[2-Formyl-5-(hydroxymethyl)-1H-pyrrol-1-yl]norleucine	C12 H18 N2 O4	254.126	255.134	5.21	0.0159553	-
Pos	1,3,7-Octanetriol	C8 H18 O3	162.126	163.133	56.42	0.000753263	0.0328423
Pos	NP-002322	C18 H32 O4	334.212	335.219	117.9	0.00375056	0.0377556

## Sheet: 3.Metabol_evening_enuresis
Supplementary Table 3. List of metabolites significant in the comparison of evening samples preceding wet vs dry nights (enuresis).
The data are sorted according to fold change (FC) passing the significance criteria of P<0.05 and FC below 0.67 or above 1.5.
					Evening samples preceding wet vs dry nights
					wet vs dry	wet vs dry
MS Mode	Name	Formula	Calc. MW	m/z	Fold change	T-test
Pos	[Similar to: (1S,3R,4R,5R)-1,3,4-trihydroxy-5-{[(2E)-3-(4-hydroxy-3-methoxyphenyl)prop-2-enoyl]oxy}cyclohexane-1-carboxylic acid; ΔMass: -117.0317 Da]	C6 H14 N5 O4 P	251.079	252.086	0.429537	0.0357298
Pos	alonimid	C14 H13 N O3	243.089	244.097	0.510519	0.0110544
Pos	Methyl (2R,3S)-3-hydroxy-8-methyl-8-azabicyclo[3.2.1]octane-2-carboxylate	C10 H17 N O3	199.121	200.128	0.533778	0.01869
Pos	Benserazide	C10 H15 N3 O5	257.101	258.108	0.577393	0.00866178
Pos	4-Hydroxyprolylleucine	C11 H20 N2 O4	244.142	245.149	0.578291	0.00115701
Pos	Crotanecine	C8 H13 N O3	171.09	172.097	0.580384	0.0268667
Pos	LQ1825000	C7 H13 N O	127.1	128.107	0.598191	0.0125745
Pos	2-[5-(2-hydroxypropyl)oxolan-2-yl]propanoic acid	C10 H18 O4	184.11	185.118	0.623646	0.0452999
Pos	3-hydroxyoctanoylcarnitine	C15 H29 N O5	303.204	304.211	1.66311	0.0491265
Pos	[Similar to: 3,4-dihydroxy-4-(4-methoxyphenyl)-1,2,3,4-tetrahydroquinolin-2-one; ΔMass: -154.0629 Da]		131.037	132.044	1.7441	0.04751
Pos	(+/-)-Camphoric acid	C10 H16 O4	200.105	201.112	1.77072	0.0303781
Pos	Methylsulfonylmethane	C2 H6 O2 S	94.0091	95.0164	1.77465	0.0363451
Neg	Tetrahydro-2,5-furan-diacetic acid	C8 H12 O5	188.068	187.061	1.77805	0.0218207
Neg	Benzeneacetamide-4-O-sulphate	C8 H9 N O5 S	231.02	230.013	1.79199	0.0485469
Neg	2-Hydroxybenzyl alcohol	C7 H8 O2	124.051	123.044	1.85801	0.0415606
Neg	Paracetamol	C8 H9 N O2	151.063	150.055	1.88735	0.00450087
Neg	paracetamol sulfate	C8 H9 N O5 S	231.02	230.013	1.90275	0.00823452
Pos	1-Cyclohexenecarboxylic Acid	C7 H10 O2	126.068	127.076	1.94437	0.0441178
Pos	NP-019374	C10 H18 O4	202.121	203.128	2.00285	0.00921751
Neg	[Similar to: NP-010746; ΔMass: -30.0574 Da]	C14 H16 N4 O7 S	384.074	383.067	2.041	0.0434845
Pos	Ethylenediaminetetraacetic acid	C10 H16 N2 O8	292.091	293.098	2.1021	0.0246356
Neg	6-amino-5[N-methylformylamino]-1-methyluracil	C7 H10 N4 O3	198.075	197.067	2.38806	0.0183915
Pos	(2E)-2-Cyano-N-(ethylcarbamoyl)-2-(methoxyimino)acetamide	C7 H10 N4 O3	198.075	199.083	2.45278	0.00876155
Neg	2-Furoylglycine	C7 H7 N O4	169.037	168.03	2.60621	0.0239607
Pos	1,7-Dimethyluric acid	C7 H8 N4 O3	196.06	197.067	2.71112	0.0199104
Neg	Gly-His	C8 H12 N4 O3	212.09	211.083	3.12591	0.00322947
Pos	1,3,7-trimethyl-2,3,6,7-tetrahydro-1H-purine-2,6-dione	C8 H10 N4 O2	194.081	195.088	4.21354	0.0110713
Pos	Eucalyptol	C10 H18 O	136.125	137.133	11.846	0.0446066

## Sheet: 4.Metabol_night_control
Supplementary Table 4. List of metabolites significant in the comparison of wet nights (enuresis) vs nights of healthy childen (=C).
The data are sorted according to fold change (FC) passing the significance criteria of P<0.05 and FC below 0.67 or above 1.5.
					Wet nights (enuresis) vs nights of healthy child
MS Mode	Name	Formula	Calc. MW	m/z	Fold change	T-test
Pos	N-(1H-Pyrrol-2-ylcarbonyl)glycine	C7 H8 N2 O3	168.053	169.061	0.0808074	0.00181345
Pos	N-(5-acetamidopentyl)acetamide	C9 H18 N2 O2	186.137	187.144	0.114485	0.0368739
Pos	N-(1H-Pyrrol-2-ylcarbonyl)glycine	C7 H8 N2 O3	168.054	169.061	0.13783	0.0409834
Pos	(-)-swainsonine	C8 H15 N O3	173.106	174.113	0.148797	0.0115482
Pos	hypaphorine	C14 H18 N2 O2	246.137	247.144	0.256546	0.0178754
Neg	D-(−)-Quinic acid	C7 H12 O6	192.063	191.056	0.284697	0.0469752
Pos	Emorfazone	C11 H17 N3 O3	239.127	240.134	0.306984	0.00388592
Neg	(-)-homoisocitric acid	C7 H10 O7	206.042	205.035	0.356222	0.0450146
Pos	1-(beta-D-Ribofuranosyl)-1,2-dihydropyrimidine	C9 H14 N2 O4	214.095	215.103	0.371256	0.0410761
Pos	metharbital	C9 H14 N2 O3	198.101	199.108	0.383558	0.00291031
Pos	2,3,5,6-Tetramethylpyrazine	C8 H12 N2	136.1	137.107	0.401405	0.00238472
Pos	Cytidine	C9 H13 N3 O5	243.085	244.092	0.40773	0.0412212
Pos	pretyrosine	C10 H13 N O5	227.079	228.086	0.432509	0.0446517
Pos	Glutarylcarnitine	C12 H21 N O6	275.137	276.144	0.447198	0.00368327
Pos	Biotin l-Sulfoxide	C10 H16 N2 O4 S	260.083	261.09	0.467932	0.031944
Pos	gamma-Glutamyl-3-(2-methylenecyclopropyl)alanine	C12 H18 N2 O5	270.121	271.128	0.509278	0.0242953
Neg	NP-020139	C13 H16 O9	316.08	315.072	0.511101	0.0270891
Pos	Pivagabine	C9 H17 N O3	187.121	188.128	0.516912	0.00262053
Pos	Thymidine	C10 H14 N2 O5	242.09	243.097	0.518206	0.00048588
Pos	5-hydroxyindole acetaldehyde	C10 H9 N O2	175.063	176.071	0.521961	0.0224811
Pos	NP-005146	C16 H18 O4	256.106	257.113	0.532064	0.0130812
Pos	MFCD00053704	C9 H10 O2	150.068	151.075	0.553106	0.0356691
Pos	ARECOLINE	C8 H13 N O2	155.095	156.102	0.563292	0.0331306
Pos	Prolylleucine	C11 H20 N2 O3	228.147	229.154	0.564859	0.0387384
Pos	Edoxudine	C11 H16 N2 O5	256.105	257.113	0.567983	0.0310872
Neg	NP-019483	C19 H32 O7	418.221	417.214	0.593159	0.035427
Neg	2-Acetyl-5-hydroxyphenyl hydrogen sulfate	C8 H8 O6 S	232.004	230.997	0.630095	0.0114611
Pos	trans-Aconitic acid	C6 H6 O6	174.016	175.024	0.656097	0.0446358
Pos	2-Furoic acid	C5 H4 O3	112.016	113.023	1.52418	0.022905
Pos	pseudouridine	C9 H12 N2 O6	244.069	245.077	1.63451	0.0192289
Pos	1-Piperideine	C5 H9 N	83.0738	84.0811	1.64475	0.0177715
Pos	L-Iditol	C6 H14 O6	182.079	183.086	1.70194	0.00996891
Neg	2-Aminophenyl hydrogen sulfate	C6 H7 N O4 S	189.009	188.002	1.7092	0.0131857
Pos	Valyl-4-hydroxyproline	C10 H18 N2 O4	230.127	231.134	1.74182	0.0381614
Pos	4-Guanidinobutyric acid	C5 H11 N3 O2	145.085	146.092	1.79349	0.0424034
Neg	L-Iditol	C6 H14 O6	182.078	181.071	1.82124	0.00711723
Neg	Lombricine	C6 H15 N4 O6 P	270.074	269.067	1.86249	0.0394482
Neg	Chlorphentermine	C10 H14 Cl N	183.082	182.074	1.87442	0.0107266
Neg	5-Nitrilonorvaline	C5 H8 N2 O2	128.058	173.056	1.90809	0.0391641
Pos	tranexamic acid	C8 H15 N O2	157.111	158.118	2.02588	0.0278767
Pos	6-(3-hydroxybutan-2-yl)-5-(hydroxymethyl)-4-methoxy-2H-pyran-2-one	C11 H16 O5	266.051	267.058	2.06644	0.0331614
Pos	Nicotinyl alcohol	C6 H7 N O	109.053	110.06	2.15089	0.00929975
Pos	NP-008999	C22 H28 O10	452.159	453.166	2.18564	0.0430959
Pos	Dopamine	C8 H11 N O2	153.079	154.086	2.19461	0.00495775
Neg	N-α-L-Acetyl-arginine	C8 H16 N4 O3	216.122	215.114	2.24785	0.00796974
Pos	3-Mercaptopropane-1,2-diol	C3 H8 O2 S	108.025	109.032	2.26152	0.00627154
Neg	3-Methylazelaic acid	C10 H18 O4	202.12	201.113	2.46928	0.00654372
Pos	2-Aminophenyl hydrogen sulfate	C6 H7 N O4 S	189.01	190.017	2.50468	0.00894964
Pos	N-(2-hydroxyphenyl)acetamide	C8 H9 N O2	151.064	152.071	2.60836	0.0100969
Neg	Benzeneacetamide-4-O-sulphate	C8 H9 N O5 S	231.02	230.013	2.73496	0.000977722
Pos	4-Aminophenol	C6 H7 N O	109.053	110.06	2.7556	0.000327219
Pos	Leupeptin Ac-LL	C20 H38 N6 O4	426.295	427.302	2.75568	0.000544602
Neg	Vanillyl alcohol	C8 H10 O3	154.062	153.055	2.77712	0.0483762
Pos	[Similar to: S-Adenosylmethionine; ΔMass: -0.1860 Da]	C6 H12 Cl N4 O8 P S2	397.951	398.959	2.91381	0.0303479
Pos	Methylhippuric acid	C10 H11 N O3	193.074	194.081	2.98174	0.0130266
Neg	Dalcetrapib	C23 H35 N O2 S	389.241	388.233	3.05097	0.0364933
Pos	Buchananine	C12 H15 N O7	285.084	286.091	3.06818	0.00587968
Pos	Lanthionine ketimine	C6 H7 N O4 S	189.01	190.017	3.11317	0.00154902
Pos	L-Valine	C5 H11 N O2	117.079	118.086	3.12756	0.00417049
Neg	Î±-N-Acetylcitrulline	C8 H15 N3 O4	217.106	216.099	3.21324	0.0239974
Pos	1-Methylguanine	C6 H7 N5 O	165.065	166.073	3.29605	0.0133906
Pos	NP-019374	C10 H18 O4	202.121	203.128	3.51653	0.00160672
Pos	2,4-Diacetamido-2,4,6-trideoxy-alpha-D-mannopyranose	C10 H18 N2 O5	246.121	247.129	3.72967	0.00220703
Neg	Gentisic acid	C7 H6 O4	154.026	153.019	3.94123	0.0208422
Pos	Dopamine 3-O-sulfate	C8 H11 N O5 S	233.035	234.043	6.75246	0.00790295
Pos	NP-020632	C16 H20 O4	298.118	299.125	7.29417	0.0263613
Pos	1,3,7-Octanetriol	C8 H18 O3	162.126	163.133	66.1379	2.07455e-05
Pos	NP-002322	C18 H32 O4	334.212	335.219	145.268	0.000437403

## Sheet: 5. Proteomics-Total
Supplementary Table 5. List of all proteins with robust identification and quantification in Maxquant Database analyses.
Three comparisons are included; 2) enuresis, wet vs dry nights, 2) enuresis, evening samples preceding wet vs dry nights 3) wet nights (enuresis) vs nights of healthy children (=C).
The data are sorted according to fold change (FC) of proteins in comparison "enuresis, wet vs dry" passing the significance criteria of P<0.05 and FC below 0.67 or above 1.5 (highlighed in green).
			1) wet vs dry (enuresis)	1) wet vs dry (enuresis)	2) wet vs dry (evening samples)	2) wet vs dry (evening samples)	3) wet nights (eniresis) vs C	3) wet nights (eniresis) vs C
Gene names	Protein Uniprot ID	Protein names	Fold change	T-test	Fold change	T-test	Fold change	T-test
DNER	Q8NFT8	Delta and Notch-like epidermal growth factor-related receptor	0.26522	0.0441588	1.16629	0.221415	0.693732	0.252028
PTPRN	Q16849	Receptor-type tyrosine-protein phosphatase-like N	0.426104	0.011414	1.21232	0.731807	6.85097	0.793834
FCER2	P06734	Low affinity immunoglobulin epsilon Fc receptor;Low affinity immunoglobulin epsilon Fc receptor membrane-bound form;Low affinity immunoglobulin epsilon Fc receptor soluble form	0.43883	0.0369839	0.786229	0.440562	4.44224	0.302348
AQP2	P41181	Aquaporin-2	0.440865	0.0247716	0.813469	0.486866	0.461251	0.736524
GLA	P06280	Alpha-galactosidase A	0.474525	0.018651	0.807218	0.318402	0.806027	0.635201
BAMBI	Q13145	BMP and activin membrane-bound inhibitor homolog	0.482507	0.015949	0.997322	0.308741	1.16955	0.268061
ACVR1B	P36896	Activin receptor type-1B	0.511368	0.0245138	1.0336	0.309665	1.32763	0.151829
TTN	Q8WZ42	Titin	0.518971	0.000618514	0.743514	0.571752	0.642711	0.967469
DLST	P36957	Dihydrolipoyllysine-residue succinyltransferase component of 2-oxoglutarate dehydrogenase complex, mitochondrial	0.521314	0.043397	0.695854	0.137822	0.862749	0.848172
CEACAM8	P31997	Carcinoembryonic antigen-related cell adhesion molecule 8	0.523965	0.0337368	0.766195	0.264046	1.04235	0.795259
GAA	P10253	Lysosomal alpha-glucosidase;76 kDa lysosomal alpha-glucosidase;70 kDa lysosomal alpha-glucosidase	0.534623	0.00286194	0.977807	0.989433	0.685383	0.562585
GPX3	P22352	Glutathione peroxidase 3	0.549452	0.0436296	0.74174	0.715885	0.962859	0.688305
APOH	P02749	Beta-2-glycoprotein 1	0.551087	0.0100619	0.95685	0.592964	1.16236	0.44547
GM2A	P17900	Ganglioside GM2 activator;Ganglioside GM2 activator isoform short	0.557929	0.000389861	0.958188	0.797471	1.79538	0.720168
TFF2	Q03403	Trefoil factor 2	0.576982	0.00652424	0.79268	0.0210822	1.5974	0.838384
ESAM	Q96AP7	Endothelial cell-selective adhesion molecule	0.608785	0.0141127	0.797047	0.629406	1.91068	0.891259
RNASE1	P07998	Ribonuclease pancreatic	0.620155	0.0436527	1.04218	0.303006	0.963049	0.398369
RNASE2	P10153	Non-secretory ribonuclease	0.63486	0.0458419	0.786173	0.481671	1.29596	0.790887
FN1	P02751	Fibronectin;Anastellin;Ugl-Y1;Ugl-Y2;Ugl-Y3	0.63572	0.0361433	0.914741	0.881962	0.881651	0.171397
EPHB2	P29323	Ephrin type-B receptor 2	1.50534	0.0199722	1.73136	0.111341	0.78156	0.221088
VPS4B	O75351	Vacuolar protein sorting-associated protein 4B	1.51182	0.0429912	0.257417	0.0599435	1.27213	0.131131
FGA	P02671	Fibrinogen alpha chain;Fibrinopeptide A;Fibrinogen alpha chain	1.5339	0.0403045	1.10587	0.514186	0.681514	0.793307
UMOD	P07911	Uromodulin;Uromodulin, secreted form	1.53437	0.0278709	0.987523	0.883775	0.787317	0.53104
IGHG2	P01859	Ig gamma-2 chain C region	1.5723	0.0159837	1.14077	0.652446	0.54267	0.790075
GAS6	Q14393	Growth arrest-specific protein 6	1.5919	0.028188	2.02277	0.0978358	0.380143	0.972337
PCDHGC3	Q9UN70	Protocadherin gamma-C3	1.60116	0.0268206	1.37547	0.883973	0.884283	0.378734
CFHR1	Q03591	Complement factor H-related protein 1	1.60269	0.012931	1.65144	0.246498	0.925386	0.962026
NEU1	Q99519	Sialidase-1	1.63315	0.0282676	1.31838	0.951598	0.522068	0.505828
PVRL4	Q96NY8	Nectin-4;Processed poliovirus receptor-related protein 4	1.667	0.0374214	0.973073	0.979224	0.893398	0.58193
NUCB1	Q02818	Nucleobindin-1	1.68987	0.0359915	0.970164	0.381125	0.703377	0.227666
EFNA1	P20827	Ephrin-A1;Ephrin-A1, secreted form	1.69521	0.0496276	0.644343	0.117606	1.00519	0.0483386
LUM	P51884	Lumican	1.70705	0.0326816	0.897673	0.831814	0.912699	0.185622
MCAM	P43121	Cell surface glycoprotein MUC18	1.71499	0.0438207	1.10004	0.714376	0.657056	0.395335
LGALS3BP	Q08380	Galectin-3-binding protein	1.73005	0.018882	1.14548	0.703033	0.738328	0.201629
CFI	P05156	Complement factor I;Complement factor I heavy chain;Complement factor I light chain	1.73234	0.0419261	1.00089	0.380712	0.763234	0.0887215
PVRL1	Q15223	Nectin-1	1.74779	0.0460517	1.07127	0.436047	1.08402	0.19271
IGLL5;IGLC1	B9A064;P0CG04	Immunoglobulin lambda-like polypeptide 5;Ig lambda-1 chain C regions	1.78733	0.0122416	1.23508	0.502407	1.1061	0.847497
ENPEP	Q07075	Glutamyl aminopeptidase	1.7983	0.0195963	0.841993	0.691906	0.406507	0.207103
FOLR1	P15328	Folate receptor alpha	1.79836	0.0260768	0.68415	0.100319	0.969027	0.00449157
SIRPB1	O00241	Signal-regulatory protein beta-1	1.82387	0.00196474	1.11538	0.332982	0.846573	0.90072
GP6	Q9HCN6	Platelet glycoprotein VI	1.83208	0.00837748	0.986396	0.758058	0.686204	0.825929
CNTFR	P26992	Ciliary neurotrophic factor receptor subunit alpha	1.84897	0.0232376	0.981666	0.718498	0.665009	0.252219
PROZ	P22891	Vitamin K-dependent protein Z	1.85349	0.0290386	1.40131	0.813421	0.609615	0.258531
ENO1	P06733	Alpha-enolase	1.88089	0.0261613	0.821245	0.10703	0.952225	0.267291
CADM4	Q8NFZ8	Cell adhesion molecule 4	1.88637	0.0108704	0.915575	0.790371	0.822266	0.600053
SERPINA6	P08185	Corticosteroid-binding globulin	1.88753	0.011622	1.17339	0.185514	0.690511	0.427629
ATP6AP1	Q15904	V-type proton ATPase subunit S1	1.9003	0.0265113	0.737828	0.618486	1.13741	0.883041
MFI2	P08582	Melanotransferrin	1.90969	0.0303835	1.02844	0.857833	0.679155	0.182316
FBP1	P09467	Fructose-1,6-bisphosphatase 1	1.93756	0.0249768	0.650837	0.113708	0.806568	0.228345
AKR1A1	P14550	Alcohol dehydrogenase [NADP(+)]	1.95215	0.0459891	0.212692	0.463799	1.38235	0.967717
PRDX1	Q06830	Peroxiredoxin-1	1.95418	0.0228256	0.743934	0.1833	1.26228	0.627698
TPI1	P60174	Triosephosphate isomerase	1.98416	0.0219565	0.333187	0.0395914	1.45672	0.314088
DPP7	Q9UHL4	Dipeptidyl peptidase 2	1.98433	0.0328931	1.67533	0.496241	1.21017	0.118003
LGALS9	O00182	Galectin-9	2.00988	0.0290795	0.7452	0.722361	0.859135	0.672094
OMD	Q99983	Osteomodulin	2.11789	0.0100077	0.794099	0.525874	0.6546	0.0838072
FCGR3A	P08637	Low affinity immunoglobulin gamma Fc region receptor III-A	2.1223	0.00306169	0.74303	0.29425	0.998116	0.246958
DDR1	Q08345	Epithelial discoidin domain-containing receptor 1	2.12971	0.0414676	1.18595	0.713386	0.74134	0.803045
SERPINA4	P29622	Kallistatin	2.13657	0.00512255	1.36376	0.536211	0.536883	0.767871
TRHDE	Q9UKU6	Thyrotropin-releasing hormone-degrading ectoenzyme	2.14161	0.0331124	1.35033	0.422093	0.478294	0.0801699
PVRL2	Q92692	Nectin-2	2.17742	0.0245031	0.970088	0.421096	0.911736	0.0260609
S100A9	P06702	Protein S100-A9	2.23079	0.0225529	0.389981	0.315866	4.08648	0.48969
RAB6B;RAB6A;RAB39A	Q9NRW1;P20340;Q14964	Ras-related protein Rab-6B;Ras-related protein Rab-6A;Ras-related protein Rab-39A	2.26095	0.0289962	0.608304	0.68622	0.666677	0.482685
GPC3	P51654	Glypican-3;Secreted glypican-3	2.26755	0.0434588	0.830921	0.0842512	0.631083	0.0302382
APOE	P02649	Apolipoprotein E	2.29022	0.0487757	0.511099	0.164518	1.18691	0.105935
CLMP	Q9H6B4	CXADR-like membrane protein	2.37373	0.018066	0.652425	0.66877	1.10443	0.537866
IGJ	P01591	Immunoglobulin J chain	2.39903	0.0361961	0.889092	0.493913	0.993837	0.647574
LILRA5	A6NI73	Leukocyte immunoglobulin-like receptor subfamily A member 5	2.47307	0.0140763	0.734899	0.956518	1.43902	0.620198
PTGFRN	Q9P2B2	Prostaglandin F2 receptor negative regulator	2.61159	0.0347017	0.519024	0.266847	1.08361	0.927251
EPHB4	P54760	Ephrin type-B receptor 4	2.72733	0.0211662	1.33689	0.860135	0.628416	0.296689
ANXA2;ANXA2P2	P07355;A6NMY6	Annexin A2;Putative annexin A2-like protein	3.05537	0.0134189	0.511812	0.0923217	1.35284	0.0538503
S100A8	P05109	Protein S100-A8;Protein S100-A8, N-terminally processed	3.22613	0.00196903	0.353431	0.107263	3.66507	0.238688
BCAM	P50895	Basal cell adhesion molecule	3.25443	0.00986764	0.955801	0.618821	0.822362	0.408719
SERPINF1	P36955	Pigment epithelium-derived factor	3.26662	0.0249302	1.18812	0.485314	1.72856	0.583959
KRT13	P13646	Keratin, type I cytoskeletal 13	3.45663	0.0393813	0.682901	0.971895	2.89965	0.998324
SPARCL1	Q14515	SPARC-like protein 1	3.61061	0.0114253	1.08878	0.136687	1.05439	0.0311515
APOA4	P06727	Apolipoprotein A-IV	3.67939	0.0230872	0.444641	0.213863	2.36254	0.321501
HBB	P68871	Hemoglobin subunit beta;LVV-hemorphin-7;Spinorphin	3.89087	0.0165704	0.264425	0.133966	9.86028	0.613743
FLG	P20930	Filaggrin	4.23824	0.00290696	0.369308	0.0847481	3.59792	0.54199
S100A7	P31151	Protein S100-A7	6.73053	0.0193072	0.736076	0.487452	3.61411	0.939306
TGM3	Q08188	Protein-glutamine gamma-glutamyltransferase E;Protein-glutamine gamma-glutamyltransferase E 50 kDa catalytic chain;Protein-glutamine gamma-glutamyltransferase E 27 kDa non-catalytic chain	7.37986	0.00749444	0.771369	0.801199	7.05298	0.999704
SERPINB12	Q96P63	Serpin B12	7.7778	0.00267076	0.586109	0.0602289	7.98816	0.114471
FLG2	Q5D862	Filaggrin-2	11.3806	0.00806244	0.476986	0.75433	11.3966	0.852574
SERPINB3	P29508	Serpin B3	13.7803	0.00159952	0.57781	0.101405	5.63915	0.226069
CASP14	P31944	Caspase-14;Caspase-14 subunit p17, mature form;Caspase-14 subunit p10, mature form;Caspase-14 subunit p20, intermediate form;Caspase-14 subunit p8, intermediate form	18.5176	0.00319531	0.547213	0.324782	24.0955	0.596221
	P01594;P01593	Ig kappa chain V-I region AU;Ig kappa chain V-I region AG	0.694823	0.00654717	1.15639	0.586372	1.19885	0.184352
RBP4	P02753	Retinol-binding protein 4;Plasma retinol-binding protein(1-182);Plasma retinol-binding protein(1-181);Plasma retinol-binding protein(1-179);Plasma retinol-binding protein(1-176)	0.760444	0.0150949	0.841703	0.120398	1.07508	0.922947
CDHR5	Q9HBB8	Cadherin-related family member 5	1.20611	0.0341214	1.45499	0.599747	0.387685	0.127865
APOD	P05090	Apolipoprotein D	1.22519	0.038626	0.792264	0.547842	0.812932	0.405351
TSPAN1	O60635	Tetraspanin-1	1.2386	0.0428434	0.337537	0.531444	1.48232	0.369503
GPC1	P35052	Glypican-1;Secreted glypican-1	1.28884	0.0497087	0.672612	0.386533	1.5352	0.375309
SUSD2	Q9UGT4	Sushi domain-containing protein 2	1.29969	0.0480327	1.1155	0.709327	0.627258	0.298266
ENDOD1	O94919	Endonuclease domain-containing 1 protein	1.31455	0.0212782	1.02795	0.682729	1.04273	0.509894
IGHG1	P01857	Ig gamma-1 chain C region	1.34069	0.0241313	0.875935	0.938054	0.874268	0.936656
SERPINA5	P05154	Plasma serine protease inhibitor	1.36279	0.0434262	1.09053	0.748865	0.826228	0.883584
	P04433	Ig kappa chain V-III region VG	1.38493	0.0325705	0.928956	0.812154	1.22535	0.717784
PEBP1	P30086	Phosphatidylethanolamine-binding protein 1;Hippocampal cholinergic neurostimulating peptide	1.39266	0.0152182	0.564734	0.0290391	1.21901	0.541481
C1RL	Q9NZP8	Complement C1r subcomponent-like protein	1.46573	0.045693	0.96458	0.568663	0.737779	0.306446
IGHA2	P01877	Ig alpha-2 chain C region	1.49348	0.045485	1.16641	0.245032	0.371903	0.47526
PIGR	P01833	Polymeric immunoglobulin receptor;Secretory component	1.49731	0.0378459	0.885944	0.882499	0.776764	0.492161
TMED7	Q9Y3B3	Transmembrane emp24 domain-containing protein 7	0.629104	0.050046	1.12626	0.486129	0.832429	0.352656
CPN2	P22792	Carboxypeptidase N subunit 2	1.43712	0.0502252	0.778739	0.96137	0.3512	0.289715
GNS	P15586	N-acetylglucosamine-6-sulfatase	0.546053	0.0505988	0.842233	0.179604	0.97375	0.984746
CLN5	O75503	Ceroid-lipofuscinosis neuronal protein 5	1.56617	0.0507243	0.583551	0.134973	1.42321	0.0518052
COTL1	Q14019	Coactosin-like protein	1.33832	0.051068	0.43134	0.605757	2.86524	0.35551
C4B	P0C0L5	Complement C4-B;Complement C4 beta chain;Complement C4-B alpha chain;C4a anaphylatoxin;C4b-B;C4d-B;Complement C4 gamma chain	1.89589	0.0512785	1.15922	0.799658	0.659966	0.282889
GLB1	P16278	Beta-galactosidase	0.60875	0.0513562	1.35634	0.625529	0.743951	0.725053
NPC2	P61916	Epididymal secretory protein E1	0.548795	0.0514721	0.751141	0.716118	0.691505	0.422845
CDHR2	Q9BYE9	Cadherin-related family member 2	0.610068	0.0524264	0.8679	0.860396	0.816619	0.814311
COL6A3	P12111	Collagen alpha-3(VI) chain	0.733	0.0525183	1.04839	0.693486	0.74743	0.144361
MXRA8	Q9BRK3	Matrix-remodeling-associated protein 8	1.80168	0.0527955	1.1642	0.843019	0.592335	0.378419
KRT31	Q15323	Keratin, type I cuticular Ha1	4.65445	0.0547747	0.54803	0.398871	0.193205	0.462895
FABP5	Q01469	Fatty acid-binding protein, epidermal	7.3791	0.056015	0.389171	0.650495	8.51152	0.881505
RTN4RL2	Q86UN3	Reticulon-4 receptor-like 2	2.14394	0.056864	0.80653	0.127775	1.08204	0.36181
HSPB1	P04792	Heat shock protein beta-1	2.20552	0.0572641	0.955955	0.465013	1.85707	0.210058
PRSS8	Q16651	Prostasin;Prostasin light chain;Prostasin heavy chain	1.53842	0.0573528	0.712406	0.363354	0.925886	0.159587
OLFM4	Q6UX06	Olfactomedin-4	1.69119	0.0577202	0.495923	0.76894	0.461499	0.650453
CD55	P08174	Complement decay-accelerating factor	0.639861	0.0593088	1.23228	0.0929428	0.817622	0.469081
PECAM1	P16284	Platelet endothelial cell adhesion molecule	0.565363	0.0598595	0.805845	0.390603	0.769871	0.537711
CNDP2	Q96KP4	Cytosolic non-specific dipeptidase	2.00106	0.0599349	1.03966	0.972448	0.989305	0.964242
CA2	P00918	Carbonic anhydrase 2	1.80075	0.0601233	0.452116	0.0606307	1.15688	0.153387
PCDH12	Q9NPG4	Protocadherin-12	1.88485	0.0603878	1.60858	0.956301	0.869567	0.186481
IGHG3	P01860	Ig gamma-3 chain C region	1.52755	0.0609775	1.01964	0.842038	0.59058	0.597138
IL18BP	O95998	Interleukin-18-binding protein	1.59249	0.0613806	0.690408	0.165781	0.428068	0.0298912
EIF6	P56537	Eukaryotic translation initiation factor 6	1.47505	0.0615367	1.46445	0.128802	0.740754	0.502212
IGLC3;IGLC2;IGLC6	P0CG06;P0CG05;P0CF74	Ig lambda-3 chain C regions;Ig lambda-2 chain C regions;Ig lambda-6 chain C region	1.14966	0.0630213	0.96366	0.632913	0.936473	0.775511
GGCT	O75223	Gamma-glutamylcyclotransferase	2.66796	0.063183	0.463203	0.0806054	6.58991	0.719783
QPCT	Q16769	Glutaminyl-peptide cyclotransferase	1.26851	0.0640989	0.800967	0.538675	1.15316	0.595696
PTPRG	P23470	Receptor-type tyrosine-protein phosphatase gamma	1.87483	0.0647302	0.785815	0.445847	0.913236	0.618578
LAMP2	P13473	Lysosome-associated membrane glycoprotein 2	0.657464	0.0648158	0.829639	0.501188	0.929479	0.655306
TIMP2	P16035	Metalloproteinase inhibitor 2	2.0394	0.0651406	0.762125	0.910386	0.955024	0.36345
PPIB	P23284	Peptidyl-prolyl cis-trans isomerase B	2.3039	0.0654572	0.282356	0.0347774	1.21419	0.014034
IL6ST	P40189	Interleukin-6 receptor subunit beta	0.564975	0.0659829	1.85775	0.171684	0.679752	0.199665
DSC2	Q02487	Desmocollin-2	0.579159	0.0665757	1.64655	0.0107889	0.977539	0.156949
KRT5	P13647	Keratin, type II cytoskeletal 5	1.57555	0.0669044	0.726106	0.226769	1.11192	0.628811
XPNPEP2	O43895	Xaa-Pro aminopeptidase 2	1.7849	0.0673156	1.21883	0.713584	0.862106	0.544552
TTR	P02766	Transthyretin	1.66384	0.0675785	0.584673	0.0244711	1.6565	0.00874657
CHMP1B	Q7LBR1	Charged multivesicular body protein 1b	1.25678	0.0678428	0.533272	0.0474166	0.819651	0.474752
CDH2	P19022	Cadherin-2	0.535557	0.0682717	0.69482	0.445546	1.17946	0.354807
LCAT	P04180	Phosphatidylcholine-sterol acyltransferase	1.40911	0.0682773	0.559093	0.909517	0.619171	0.926143
A1BG	P04217	Alpha-1B-glycoprotein	1.40864	0.0685179	0.813027	0.446173	0.765919	0.524616
AGT	P01019	Angiotensinogen;Angiotensin-1;Angiotensin-2;Angiotensin-3;Angiotensin-4;Angiotensin 1-9;Angiotensin 1-7;Angiotensin 1-5;Angiotensin 1-4	1.72369	0.0692884	0.598337	0.755943	0.699945	0.0278456
COL4A2	P08572	Collagen alpha-2(IV) chain;Canstatin	1.22616	0.0700143	0.700123	0.344719	0.443257	0.665966
MGAM	O43451	Maltase-glucoamylase, intestinal;Maltase;Glucoamylase	0.511005	0.070653	1.11332	0.323903	0.473369	0.0792355
F11	P03951	Coagulation factor XI;Coagulation factor XIa heavy chain;Coagulation factor XIa light chain	1.30554	0.0713635	1.50393	0.0471992	0.729301	0.349915
PVR	P15151	Poliovirus receptor	1.59025	0.0714488	1.08395	0.759772	0.620208	0.115174
IGHV1-3	P01742;A0A0C4DH29;P01743	Ig heavy chain V-I region EU;Ig heavy chain V-I region HG3	1.50477	0.0717369	0.685825	0.660428	0.575576	0.834135
ANTXR1	Q9H6X2	Anthrax toxin receptor 1	1.12138	0.0721731	0.968127	0.714114	1.01676	0.189151
IGKV2D-28	A0A075B6P5;P01615	Ig kappa chain V-II region FR	1.22643	0.0729745	1.01688	0.174425	1.10987	0.463338
CHL1	O00533	Neural cell adhesion molecule L1-like protein;Processed neural cell adhesion molecule L1-like protein	1.20524	0.0746852	0.836217	0.626774	0.662493	0.568056
CDH1	P12830	Cadherin-1;E-Cad/CTF1;E-Cad/CTF2;E-Cad/CTF3	0.710477	0.0752362	1.22051	0.226381	1.56558	0.372931
SIRPA	P78324	Tyrosine-protein phosphatase non-receptor type substrate 1	1.61757	0.0760127	0.98314	0.871218	0.711525	0.645896
C6	P13671	Complement component C6	0.503229	0.0765039	0.741797	0.527957	1.5629	0.669316
PSAP	P07602	Prosaposin;Saposin-A;Saposin-B-Val;Saposin-B;Saposin-C;Saposin-D	0.757704	0.0784158	0.64508	0.431885	0.887886	0.779286
SFN	P31947	14-3-3 protein sigma	1.38591	0.0802326	0.871291	0.0665156	1.06137	0.0444733
IGHV1-18	A0A0C4DH31;P23083	Ig heavy chain V-I region V35	1.78065	0.080315	0.723824	0.803106	0.581405	0.96839
PGLYRP1	O75594	Peptidoglycan recognition protein 1	1.46801	0.0804573	0.608383	0.214226	1.2297	0.129958
CTSB	P07858	Cathepsin B;Cathepsin B light chain;Cathepsin B heavy chain	0.516439	0.0807751	0.630995	0.145503	1.0822	0.824629
CDH11	P55287	Cadherin-11	1.59272	0.0809465	1.03323	0.326663	0.767932	0.841476
COL1A1	P02452	Collagen alpha-1(I) chain	0.586707	0.0813564	1.05449	0.339879	1.33005	0.569864
CTSZ	Q9UBR2	Cathepsin Z	1.4385	0.0816712	0.90199	0.230551	0.926318	0.0629684
ANGPTL2	Q9UKU9	Angiopoietin-related protein 2	1.9446	0.0818501	1.19775	0.601935	0.811859	0.478092
HEXA	P06865	Beta-hexosaminidase subunit alpha	0.395073	0.0822077	0.815619	0.409663	1.73323	0.276818
SERPING1	P05155	Plasma protease C1 inhibitor	1.35297	0.0822226	1.06052	0.985299	0.805028	0.0991055
APLP2	Q06481	Amyloid-like protein 2	1.99139	0.0823281	0.39675	0.11615	1.8871	0.188731
IGFBP2	P18065	Insulin-like growth factor-binding protein 2	1.55169	0.0824407	0.767492	0.136515	1.68341	0.285784
HPX	P02790	Hemopexin	1.54678	0.0830951	1.0961	0.715073	0.931335	0.517658
MASP2	O00187	Mannan-binding lectin serine protease 2;Mannan-binding lectin serine protease 2 A chain;Mannan-binding lectin serine protease 2 B chain	1.32131	0.0831885	0.772552	0.998721	0.941052	0.778573
IGKV1-12	P04432;P01597;A0A0C4DH73;P01611	Ig kappa chain V-I region Daudi;Ig kappa chain V-I region DEE;Ig kappa chain V-I region Wes	0.722735	0.0833208	0.976825	0.238115	1.01581	0.253613
SOD3	P08294	Extracellular superoxide dismutase [Cu-Zn]	2.0056	0.0855316	0.546924	0.168434	0.87595	0.162519
SERPINA1	P01009	Alpha-1-antitrypsin;Short peptide from AAT	1.41027	0.0867539	0.892347	0.48875	0.707775	0.0743884
ROR2	Q01974	Tyrosine-protein kinase transmembrane receptor ROR2	0.712559	0.087103	1.32466	0.510149	0.604235	0.303808
QSOX1	O00391	Sulfhydryl oxidase 1	1.3725	0.0875083	1.16659	0.821464	0.614792	0.908148
MME	P08473	Neprilysin	1.72031	0.088463	0.493692	0.215112	0.736587	0.160418
PGK1	P00558	Phosphoglycerate kinase 1	1.51281	0.0911257	0.607558	0.235869	0.676995	0.199991
DPEP1	P16444	Dipeptidase 1	1.28594	0.0922926	0.614584	0.297682	0.479244	0.954191
B4GALT1	P15291	Beta-1,4-galactosyltransferase 1;Lactose synthase A protein;N-acetyllactosamine synthase;Beta-N-acetylglucosaminylglycopeptide beta-1,4-galactosyltransferase;Beta-N-acetylglucosaminyl-glycolipid beta-1,4-galactosyltransferase;Processed beta-1,4-galactosyltransferase 1	1.15028	0.0929364	0.569363	0.323105	0.779383	0.0792987
COL6A1	P12109	Collagen alpha-1(VI) chain	1.30303	0.0943556	1.23107	0.990186	0.683842	0.477555
ABHD14B	Q96IU4	Alpha/beta hydrolase domain-containing protein 14B	1.486	0.0950195	1.69421	0.00916908	0.808978	0.884145
KRT10	P13645	Keratin, type I cytoskeletal 10	1.4433	0.0974378	0.610552	0.672682	1.47131	0.324388
IGHM	P01871;P04220	Ig mu chain C region;Ig mu heavy chain disease protein	1.50759	0.0982461	0.857374	0.71857	0.496757	0.552212
NAPSA	O96009	Napsin-A	1.23713	0.09908	1.6056	0.771844	0.816837	0.471024
ITIH4	Q14624	Inter-alpha-trypsin inhibitor heavy chain H4;70 kDa inter-alpha-trypsin inhibitor heavy chain H4;35 kDa inter-alpha-trypsin inhibitor heavy chain H4	1.35656	0.0992731	0.826649	0.597064	1.03315	0.655286
NEO1	Q92859	Neogenin	1.45614	0.101452	0.612877	0.16329	0.807364	0.137426
ACPP	P15309	Prostatic acid phosphatase;PAPf39	1.50145	0.101478	0.934305	0.301106	0.751604	0.196604
HSPA6;HSPA7	P17066;P48741	Heat shock 70 kDa protein 6;Putative heat shock 70 kDa protein 7	1.67273	0.102116	0.520809	0.126371	0.845573	0.0648536
FBLN7	Q53RD9	Fibulin-7	1.59723	0.102252	1.0065	0.654439	1.06599	0.32809
CTGF	P29279	Connective tissue growth factor	0.506551	0.102592	0.999427	0.452771	1.97082	0.472878
PLAU	P00749	Urokinase-type plasminogen activator;Urokinase-type plasminogen activator long chain A;Urokinase-type plasminogen activator short chain A;Urokinase-type plasminogen activator chain B	1.64733	0.102747	0.870638	0.521673	0.876501	0.255972
VCAM1	P19320	Vascular cell adhesion protein 1	1.51889	0.102879	1.60955	0.0182843	1.28036	0.817111
CST4;CST1	P01036;P01037	Cystatin-S;Cystatin-SN	1.04939	0.103473	1.00596	0.334446	1.24941	0.545525
IGHG4	P01861	Ig gamma-4 chain C region	1.69881	0.104063	0.926431	0.497829	0.427601	0.388455
B2M	P61769	Beta-2-microglobulin;Beta-2-microglobulin form pI 5.3	1.29083	0.106867	0.637342	0.35665	1.96131	0.0432796
PROM1	O43490	Prominin-1	1.21052	0.107097	0.543096	0.665899	0.402054	0.370346
OPCML	Q14982	Opioid-binding protein/cell adhesion molecule	1.03719	0.107228	0.999106	0.977419	1.52278	0.728547
A2M	P01023	Alpha-2-macroglobulin	4.98194	0.107786	3.09029	0.0932846	0.281479	0.0983639
DDAH2	O95865	N(G),N(G)-dimethylarginine dimethylaminohydrolase 2	1.79785	0.109603	0.570641	0.289321	1.50813	0.363113
CDH6	P55285	Cadherin-6	1.61843	0.111998	0.82209	0.482818	1.12057	0.173944
CLU	P10909	Clusterin;Clusterin beta chain;Clusterin alpha chain	1.24795	0.114092	0.753295	0.336924	0.422905	0.208156
IGLL1	P15814	Immunoglobulin lambda-like polypeptide 1	1.45641	0.114135	0.725514	0.479786	4.5166	0.524096
NCR3LG1	Q68D85	Natural cytotoxicity triggering receptor 3 ligand 1	1.54654	0.114927	0.415733	0.733768	1.53702	0.337265
PGLS	O95336	6-phosphogluconolactonase	1.20621	0.115501	0.625374	0.127257	1.31359	0.35873
LRRC15	Q8TF66	Leucine-rich repeat-containing protein 15	1.51557	0.117514	0.988737	0.999509	0.561928	0.823521
COL12A1	Q99715	Collagen alpha-1(XII) chain	0.631027	0.118711	0.862996	0.244327	0.910236	0.253832
FLNA	P21333	Filamin-A	0.47637	0.120245	0.635359	0.292754	0.914808	0.524909
IGKV3D-20	A0A0C4DH25		1.43901	0.123891	1.16183	0.157853	1.17152	0.204672
APOA1	P02647	Apolipoprotein A-I;Proapolipoprotein A-I;Truncated apolipoprotein A-I	2.06446	0.124348	0.919319	0.0582718	2.1574	0.156896
CST6	Q15828	Cystatin-M	0.740152	0.125835	1.13903	0.315971	1.70743	0.677362
CAMP	P49913	Cathelicidin antimicrobial peptide;Antibacterial protein FALL-39;Antibacterial protein LL-37	0.502048	0.125865	1.01045	0.861578	0.975264	0.83483
PRDX2	P32119	Peroxiredoxin-2	2.05374	0.126617	0.474509	0.100424	1.15789	0.0638072
GPC4	O75487	Glypican-4;Secreted glypican-4	1.21309	0.127337	0.733062	0.317053	1.1945	0.319204
C1R	P00736	Complement C1r subcomponent;Complement C1r subcomponent heavy chain;Complement C1r subcomponent light chain	1.27903	0.12753	0.959217	0.430861	0.65988	0.165918
STOM	P27105	Erythrocyte band 7 integral membrane protein	1.26455	0.129211	0.713622	0.542747	0.702382	0.501281
BTN2A2;BTN2A1	Q8WVV5;Q7KYR7	Butyrophilin subfamily 2 member A2;Butyrophilin subfamily 2 member A1	1.5131	0.13082	0.844072	0.511058	1.06518	0.457887
FMOD	Q06828	Fibromodulin	1.33541	0.131154	0.603377	0.146881	1.26791	0.154339
CLEC14A	Q86T13	C-type lectin domain family 14 member A	1.39578	0.131312	1.52642	0.149489	0.760763	0.161365
FZD4	Q9ULV1	Frizzled-4	0.645052	0.131325	0.698008	0.0376346	0.962945	0.894669
VPS4A	Q9UN37	Vacuolar protein sorting-associated protein 4A	1.23695	0.132277	0.342037	0.0307557	1.42975	0.159622
MEGF8	Q7Z7M0	Multiple epidermal growth factor-like domains protein 8	1.39977	0.133566	1.02296	0.742616	0.412345	0.841637
ISLR	O14498	Immunoglobulin superfamily containing leucine-rich repeat protein	1.35917	0.133806	0.802919	0.288491	0.870323	0.349771
GGT1;GGT3P;GGT2	P19440;A6NGU5;P36268	Gamma-glutamyltranspeptidase 1;Gamma-glutamyltranspeptidase 1 heavy chain;Gamma-glutamyltranspeptidase 1 light chain;Putative gamma-glutamyltranspeptidase 3;Putative gamma-glutamyltranspeptidase 3 heavy chain;Putative gamma-glutamyltranspeptidase 3 light chain;Inactive gamma-glutamyltranspeptidase 2	1.50385	0.135306	0.481149	0.0413149	0.704509	0.281048
OSCAR	Q8IYS5	Osteoclast-associated immunoglobulin-like receptor	1.0111	0.135621	1.17988	0.0534132	1.06209	0.929962
CD14	P08571	Monocyte differentiation antigen CD14;Monocyte differentiation antigen CD14, urinary form;Monocyte differentiation antigen CD14, membrane-bound form	1.20131	0.137536	0.90656	0.862076	0.898943	0.342416
	P01714	Ig lambda chain V-III region SH	1.64893	0.137757	1.09838	0.422161	1.04774	0.27959
CPVL	Q9H3G5	Probable serine carboxypeptidase CPVL	1.10131	0.137808	0.850621	0.352462	0.748997	0.527236
SERPINA3	P01011	Alpha-1-antichymotrypsin;Alpha-1-antichymotrypsin His-Pro-less	1.14169	0.138936	1.24056	0.0885202	0.887414	0.993844
CD300LF	Q8TDQ1	CMRF35-like molecule 1	0.357472	0.139638	0.981417	0.768557	1.09166	0.31139
DPP4	P27487	Dipeptidyl peptidase 4;Dipeptidyl peptidase 4 membrane form;Dipeptidyl peptidase 4 soluble form	1.34017	0.139929	1.54725	0.337261	0.616874	0.746211
ACY1	Q03154	Aminoacylase-1	1.54999	0.140134	0.625226	0.0723124	0.854427	0.682868
KRT78	Q8N1N4	Keratin, type II cytoskeletal 78	1.64868	0.140622	0.278441	0.305619	2.96875	0.854646
PTPRF	P10586	Receptor-type tyrosine-protein phosphatase F	0.39497	0.14263	0.916015	0.919949	1.15214	0.0524331
CSF1R	P07333	Macrophage colony-stimulating factor 1 receptor	1.63067	0.14267	0.944472	0.497128	1.30188	0.453469
NUTF2	P61970	Nuclear transport factor 2	1.31765	0.14332	0.617388	0.191761	0.875547	0.438932
PI16	Q6UXB8	Peptidase inhibitor 16	1.44992	0.143487	1.37972	0.0609761	0.755028	0.650349
FBN1	P35555	Fibrillin-1	0.563417	0.144039	0.945096	0.954019	1.13011	0.695942
CILP2	Q8IUL8	Cartilage intermediate layer protein 2;Cartilage intermediate layer protein 2 C1;Cartilage intermediate layer protein 2 C2	1.23797	0.144448	1.23466	0.473869	0.653319	0.629394
PTPRS	Q13332	Receptor-type tyrosine-protein phosphatase S	0.454596	0.145327	1.64718	0.0756774	1.08363	0.157417
EPHB6	O15197	Ephrin type-B receptor 6	2.14494	0.145452	1.47242	0.448064	0.665459	0.668988
LYVE1	Q9Y5Y7	Lymphatic vessel endothelial hyaluronic acid receptor 1	0.76814	0.146806	1.15863	0.0705886	0.876241	0.615823
JAM3	Q9BX67	Junctional adhesion molecule C	1.20325	0.14722	1.37957	0.0724513	0.72506	0.762808
YWHAE	P62258	14-3-3 protein epsilon	1.19874	0.148014	0.719167	0.623095	0.908268	0.934366
PLG	P00747	Plasminogen;Plasmin heavy chain A;Activation peptide;Angiostatin;Plasmin heavy chain A, short form;Plasmin light chain B	0.575808	0.149373	0.84683	0.162347	0.899771	0.666014
CLEC3B	P05452	Tetranectin	1.39594	0.151787	0.881341	0.224	1.23328	0.0415441
CAPN7	Q9Y6W3	Calpain-7	1.1828	0.152244	0.372673	0.506855	0.663395	0.351431
NTM	Q9P121	Neurotrimin	1.48282	0.154087	1.18696	0.240211	1.03002	0.624315
DSP	P15924	Desmoplakin	2.80972	0.1542	0.52134	0.78754	3.47079	0.608996
NRXN3	Q9Y4C0	Neurexin-3	1.15827	0.156289	1.47414	0.330656	0.846415	0.356246
UBA52;RPS27A;UBB;UBC	P62987;P62979;P0CG47;P0CG48	Ubiquitin-60S ribosomal protein L40;Ubiquitin;60S ribosomal protein L40;Ubiquitin-40S ribosomal protein S27a;Ubiquitin;40S ribosomal protein S27a;Polyubiquitin-B;Ubiquitin;Polyubiquitin-C;Ubiquitin	0.77398	0.157099	0.996184	0.880738	1.31373	0.705604
LDHB	P07195	L-lactate dehydrogenase B chain	1.3733	0.157906	0.662067	0.183941	0.860432	0.139733
GLG1	Q92896	Golgi apparatus protein 1	1.41628	0.159097	1.01261	0.62065	0.358209	0.111874
HP	P00738	Haptoglobin;Haptoglobin alpha chain;Haptoglobin beta chain	5.79728	0.1619	2.29496	0.0815657	0.119436	0.330813
CXCL12	P48061	Stromal cell-derived factor 1;SDF-1-beta(3-72);SDF-1-alpha(3-67)	1.1636	0.162679	0.889037	0.287177	1.88993	0.348739
PPIA	P62937	Peptidyl-prolyl cis-trans isomerase A;Peptidyl-prolyl cis-trans isomerase A, N-terminally processed	1.61419	0.165684	0.422713	0.194995	1.82248	0.245161
FCN2	Q15485	Ficolin-2	1.3127	0.165736	1.65318	0.869751	0.249498	0.706068
PODXL	O00592	Podocalyxin	1.6299	0.166412	0.77552	0.265353	0.614826	0.319416
GSTP1	P09211	Glutathione S-transferase P	1.32624	0.167564	0.53777	0.15929	0.919364	0.268491
IFI30	P13284	Gamma-interferon-inducible lysosomal thiol reductase	0.495226	0.168464	0.594827	0.350611	0.412369	0.812154
PROCR	Q9UNN8	Endothelial protein C receptor	1.40675	0.169996	0.945719	0.930402	0.627758	0.424867
VASN	Q6EMK4	Vasorin	1.22463	0.171082	0.76284	0.618153	0.60404	0.342501
LTBP4	Q8N2S1	Latent-transforming growth factor beta-binding protein 4	0.65101	0.174106	0.989494	0.806079	1.36867	0.867315
CADM3	Q8N126	Cell adhesion molecule 3	1.51087	0.174341	1.01257	0.123607	1.49789	0.269328
TF	P02787	Serotransferrin	1.2914	0.174671	0.957436	0.827966	0.503323	0.228778
GSN	P06396	Gelsolin	1.35295	0.174871	1.14214	0.503937	0.891344	0.949412
KRT1	P04264	Keratin, type II cytoskeletal 1	1.4872	0.175556	0.684624	0.978593	1.46966	0.560033
IGKC	P01834	Ig kappa chain C region	1.07145	0.176704	1.23616	0.0814786	0.976599	0.299514
IGHV3-23	P01768;P01764	Ig heavy chain V-III region CAM;Ig heavy chain V-III region 23	1.22414	0.177272	1.1034	0.269317	0.62001	0.76738
MST1	P26927	Hepatocyte growth factor-like protein;Hepatocyte growth factor-like protein alpha chain;Hepatocyte growth factor-like protein beta chain	1.37299	0.177537	0.559274	0.151133	1.13097	0.123116
IST1	P53990	IST1 homolog	1.18477	0.178771	0.629456	0.260177	0.916175	0.733362
LMAN2	Q12907	Vesicular integral-membrane protein VIP36	1.18887	0.179714	0.91484	0.635025	0.975797	0.44587
SH3BGRL3	Q9H299	SH3 domain-binding glutamic acid-rich-like protein 3	0.820145	0.179945	1.12166	0.938393	0.969437	0.773779
CP	P00450	Ceruloplasmin	1.45765	0.181666	1.27092	0.217739	0.652269	0.587973
GINM1	Q9NU53	Glycoprotein integral membrane protein 1	0.734278	0.187	1.40927	0.784879	0.662676	0.617032
CSTB	P04080	Cystatin-B	1.55373	0.187138	0.691197	0.139502	1.89519	0.418032
EFNB1	P98172	Ephrin-B1	1.49271	0.187958	1.08271	0.89919	1.7972	0.530046
IGHA1	P01876	Ig alpha-1 chain C region	0.899968	0.188343	0.857975	0.608534	0.493678	0.586821
GSTA2;GSTA1;GSTA3	P09210;P08263;Q16772	Glutathione S-transferase A2;Glutathione S-transferase A1;Glutathione S-transferase A1, N-terminally processed;Glutathione S-transferase A3	1.71424	0.191878	0.519865	0.437036	1.67754	0.345089
GPR180	Q86V85	Integral membrane protein GPR180	1.31125	0.192222	0.850299	0.763832	0.752937	0.682756
CETP	P11597	Cholesteryl ester transfer protein	0.654153	0.19242	1.24729	0.629235	0.446359	0.802012
GGH	Q92820	Gamma-glutamyl hydrolase	0.80701	0.19248	0.69554	0.0202932	1.44878	0.795295
LRG1	P02750	Leucine-rich alpha-2-glycoprotein	0.674439	0.192946	0.876133	0.899841	1.22256	0.316221
C7	P10643	Complement component C7	0.549597	0.193048	0.99556	0.523381	1.29063	0.663709
GSTM3	P21266	Glutathione S-transferase Mu 3	1.00094	0.195091	0.294591	0.475825	1.28318	0.081212
CHMP2A	O43633	Charged multivesicular body protein 2a	1.28974	0.195124	0.544994	0.878458	1.37267	0.25669
SLC3A2	P08195	4F2 cell-surface antigen heavy chain	1.5788	0.195618	0.535332	0.0919386	0.743052	0.225998
ANPEP	P15144	Aminopeptidase N	1.15452	0.19582	0.986091	0.957109	0.683367	0.518978
EEF1A1P5;EEF1A1;EEF1A2	Q5VTE0;P68104;Q05639	Putative elongation factor 1-alpha-like 3;Elongation factor 1-alpha 1;Elongation factor 1-alpha 2	1.64113	0.198574	0.476488	0.457438	0.56537	0.578377
FAM3C	Q92520	Protein FAM3C	1.10649	0.200682	0.665332	0.225513	0.941392	0.0497336
KNG1	P01042	Kininogen-1;Kininogen-1 heavy chain;T-kinin;Bradykinin;Lysyl-bradykinin;Kininogen-1 light chain;Low molecular weight growth-promoting factor	1.17962	0.201145	1.19819	0.604636	0.807865	0.567969
ADIPOQ	Q15848	Adiponectin	0.96586	0.201209	1.22929	0.810453	1.57789	0.671349
F12	P00748	Coagulation factor XII;Coagulation factor XIIa heavy chain;Beta-factor XIIa part 1;Coagulation factor XIIa light chain	1.21752	0.201818	0.655725	0.304872	0.749112	0.27425
PHPT1	Q9NRX4	14 kDa phosphohistidine phosphatase	1.67445	0.201938	0.265735	0.0781135	1.55409	0.269143
CTSD	P07339	Cathepsin D;Cathepsin D light chain;Cathepsin D heavy chain	1.15217	0.202383	0.542349	0.0477565	1.08458	0.0946578
CD276	Q5ZPR3	CD276 antigen	0.552005	0.202741	1.82857	0.0972694	0.542525	0.191645
ACTG1;ACTB	P63261;P60709	Actin, cytoplasmic 2;Actin, cytoplasmic 2, N-terminally processed;Actin, cytoplasmic 1;Actin, cytoplasmic 1, N-terminally processed	1.34022	0.203212	0.805838	0.379123	0.956143	0.876712
PLXDC2	Q6UX71	Plexin domain-containing protein 2	0.564343	0.207233	1.00084	0.538389	0.655532	0.821895
DLK1	P80370	Protein delta homolog 1;Fetal antigen 1	0.531005	0.207284	0.966842	0.463013	1.29142	0.526411
BGN	P21810	Biglycan	1.49717	0.20743	0.577864	0.213048	0.732653	0.440801
PTPRJ	Q12913	Receptor-type tyrosine-protein phosphatase eta	0.686515	0.20864	1.26277	0.704955	1.57463	0.938591
SPOCK2	Q92563	Testican-2	0.890526	0.211024	1.14025	0.676171	0.518147	0.242217
ACP2	P11117	Lysosomal acid phosphatase	0.743469	0.211857	0.98922	0.727914	0.679279	0.357382
ROBO4	Q8WZ75	Roundabout homolog 4	1.48997	0.212528	0.841553	0.316854	0.766998	0.317903
DPT	Q07507	Dermatopontin	1.06654	0.213712	0.990575	0.367033	0.58494	0.881078
BHMT	Q93088	Betaine--homocysteine S-methyltransferase 1	1.83692	0.214267	0.57942	0.966065	0.541504	0.661933
PRNP	P04156	Major prion protein	1.06259	0.214379	1.1558	0.498835	1.0063	0.550493
TNC	P24821	Tenascin	0.587426	0.214634	0.958184	0.742964	0.835227	0.28973
NGFR	P08138	Tumor necrosis factor receptor superfamily member 16	0.515324	0.214815	0.782121	0.350276	0.877993	0.995799
LGALS3	P17931	Galectin-3	1.60327	0.217383	0.491109	0.731259	1.18859	0.805691
HRSP12	P52758	Ribonuclease UK114	0.724538	0.21768	0.883591	0.740096	0.86193	0.858517
CHMP5	Q9NZZ3	Charged multivesicular body protein 5	1.02141	0.217791	0.512336	0.0753689	1.02406	0.0383532
CTHRC1	Q96CG8	Collagen triple helix repeat-containing protein 1	1.06044	0.218701	1.03967	0.800714	0.989807	0.648214
DAG1	Q14118	Dystroglycan;Alpha-dystroglycan;Beta-dystroglycan	1.23337	0.21876	0.822713	0.75715	0.832264	0.661532
PCDH1	Q08174	Protocadherin-1	1.25733	0.219896	1.65956	0.0274736	0.864108	0.937899
RARRES2	Q99969	Retinoic acid receptor responder protein 2	2.1608	0.221886	0.394349	0.593081	0.733695	0.487748
PVRL3	Q9NQS3	Nectin-3	1.18713	0.222488	0.788493	0.314746	0.63719	0.843076
RYR2	Q92736	Ryanodine receptor 2	1.39574	0.22287	2.58917	0.149347	1.00046	0.215636
CD300A	Q9UGN4	CMRF35-like molecule 8	1.0027	0.22315	0.90685	0.672451	0.84267	0.937633
IGKV4-1	P06312	Ig kappa chain V-IV region	1.14954	0.225912	0.975143	0.460547	1.07427	0.929018
ACTA1;ACTC1;ACTA2;ACTG2	P68133;P68032;P62736;P63267	Actin, alpha skeletal muscle;Actin, alpha cardiac muscle 1;Actin, aortic smooth muscle;Actin, gamma-enteric smooth muscle	2.74345	0.225962	1.22032	0.353661	0.941004	0.809134
HEG1	Q9ULI3	Protein HEG homolog 1	0.514844	0.22816	1.03781	0.913349	0.357169	0.846423
PDCD1LG2	Q9BQ51	Programmed cell death 1 ligand 2	1.27078	0.229322	0.842766	0.205037	0.723866	0.0886542
NAGLU	P54802	Alpha-N-acetylglucosaminidase;Alpha-N-acetylglucosaminidase 82 kDa form;Alpha-N-acetylglucosaminidase 77 kDa form	1.26764	0.229733	1.03127	0.702805	0.886169	0.936571
	P01717;P01718	Ig lambda chain V-IV region Hil;Ig lambda chain V-IV region Kern	0.772566	0.230654	0.812798	0.574703	0.691453	0.848673
LAYN	Q6UX15	Layilin	1.24286	0.234775	1.17494	0.365164	2.16368	0.421321
FAM151A	Q8WW52	Protein FAM151A	1.87058	0.235748	0.64689	0.112179	1.14037	0.726832
RHOA;RHOC	P61586;P08134	Transforming protein RhoA;Rho-related GTP-binding protein RhoC	1.34332	0.236367	0.375073	0.192213	1.19731	0.917748
REG1A	P05451	Lithostathine-1-alpha	0.837547	0.236719	1.10192	0.750724	2.47287	0.905448
SDK1	Q7Z5N4	Protein sidekick-1	1.47226	0.239972	1.80674	0.0687834	0.533896	0.180838
MADCAM1	Q13477	Mucosal addressin cell adhesion molecule 1	0.9861	0.23998	1.03768	0.191753	0.722236	0.993845
ICAM1	P05362	Intercellular adhesion molecule 1	1.0793	0.241102	1.30564	0.812646	0.891122	0.509766
SERPINA7	P05543	Thyroxine-binding globulin	1.20253	0.241618	1.51768	0.038198	0.65575	0.555568
KRT6A	P02538	Keratin, type II cytoskeletal 6A	2.9645	0.241634	0.46257	0.112664	2.21539	0.179165
CDH15	P55291	Cadherin-15	1.08743	0.243055	1.42671	0.0807662	0.462236	0.988512
NEGR1	Q7Z3B1	Neuronal growth regulator 1	1.18279	0.244422	1.08258	0.659513	1.1681	0.83643
MANBA	O00462	Beta-mannosidase	0.161158	0.248948	1.77486	0.805546	0.448174	0.460616
LTBP1	Q14766	Latent-transforming growth factor beta-binding protein 1	0.542747	0.253847	1.13142	0.509108	1.11609	0.588354
FBLN5	Q9UBX5	Fibulin-5	1.1567	0.254181	0.794835	0.91651	0.846332	0.823551
MAN1A1	P33908	Mannosyl-oligosaccharide 1,2-alpha-mannosidase IA	0.930219	0.254716	1.10934	0.556392	0.686892	0.213035
TWSG1	Q9GZX9	Twisted gastrulation protein homolog 1	0.666822	0.255069	1.08235	0.543822	0.92625	0.557424
HSPG2	P98160	Basement membrane-specific heparan sulfate proteoglycan core protein;Endorepellin;LG3 peptide	1.08409	0.255299	1.21618	0.257691	0.931488	0.491099
GAPDH	P04406	Glyceraldehyde-3-phosphate dehydrogenase	1.79282	0.255387	0.7014	0.312366	0.988156	0.839106
FABP1	P07148	Fatty acid-binding protein, liver	0.372642	0.258006	0.816499	0.778281	1.7014	0.374457
CST3	P01034	Cystatin-C	1.23047	0.258104	0.5818	0.083323	0.546785	0.136696
PRDX6	P30041	Peroxiredoxin-6	1.14314	0.259014	0.368626	0.102119	1.19423	0.135732
KRT16	P08779	Keratin, type I cytoskeletal 16	1.76747	0.260496	0.710179	0.603224	1.69327	0.925389
HRNR	Q86YZ3	Hornerin	2.00379	0.261644	0.457487	0.794506	1.12052	0.640393
KRT73;KRT74;KRT71	Q86Y46;Q7RTS7;Q3SY84	Keratin, type II cytoskeletal 73;Keratin, type II cytoskeletal 74;Keratin, type II cytoskeletal 71	1.74395	0.264715	0.60375	0.57734	1.34556	0.320958
ICAM2	P13598	Intercellular adhesion molecule 2	0.944632	0.265418	1.05454	0.836713	1.0279	0.18625
CASP7	P55210	Caspase-7;Caspase-7 subunit p20;Caspase-7 subunit p11	1.24753	0.265729	0.749027	0.313615	1.27877	0.591991
AZGP1	P25311	Zinc-alpha-2-glycoprotein	1.13795	0.268802	1.44978	0.389817	1.26021	0.844216
LRP1	Q07954	Prolow-density lipoprotein receptor-related protein 1;Low-density lipoprotein receptor-related protein 1 85 kDa subunit;Low-density lipoprotein receptor-related protein 1 515 kDa subunit;Low-density lipoprotein receptor-related protein 1 intracellular domain	0.466327	0.271648	0.670607	0.686799	1.13827	0.544449
CHGA	P10645	Chromogranin-A;Vasostatin-1;Vasostatin-2;EA-92;ES-43;Pancreastatin;SS-18;WA-8;WE-14;LF-19;Catestatin;AL-11;GV-19;GR-44;ER-37;GE-25;Serpinin-RRG;Serpinin;p-Glu serpinin precursor	0.685475	0.272709	1.14433	0.623194	1.90784	0.627248
	P01619	Ig kappa chain V-III region B6	1.09792	0.274574	1.08345	0.343338	0.832138	0.902358
EPHA7	Q15375	Ephrin type-A receptor 7	1.23943	0.27683	0.960529	0.946817	1.00079	0.491656
MATN3	O15232	Matrilin-3	0.412935	0.276868	0.612279	0.811583	1.22071	0.83059
HSPA8;HSPA2	P11142;P54652	Heat shock cognate 71 kDa protein;Heat shock-related 70 kDa protein 2	1.75984	0.277873	0.440316	0.458902	1.27413	0.32556
IL1RAP	Q9NPH3	Interleukin-1 receptor accessory protein	1.06078	0.278274	1.16699	0.518695	0.839407	0.84926
FABP3	P05413	Fatty acid-binding protein, heart	0.435081	0.279772	0.769298	0.188322	0.88781	0.355282
PPT2	Q9UMR5	Lysosomal thioesterase PPT2	1.44766	0.282768	0.580773	0.53811	0.845856	0.546093
EFEMP2	O95967	EGF-containing fibulin-like extracellular matrix protein 2	1.13818	0.283986	1.16308	0.569908	0.443946	0.794152
PLXDC1	Q8IUK5	Plexin domain-containing protein 1	1.64925	0.286734	1.1648	0.610372	0.469378	0.631969
SDF4	Q9BRK5	45 kDa calcium-binding protein	1.41337	0.289836	0.536153	0.042532	0.764217	0.0749162
CALM1	P62158	Calmodulin	0.717919	0.290318	0.659895	0.130601	1.50108	0.617562
ALB	P02768	Serum albumin	1.13276	0.291297	1.01145	0.90015	1.17734	0.380257
SERPINC1	P01008	Antithrombin-III	0.678258	0.291321	0.781348	0.211098	1.07583	0.577347
LY6H	O94772	Lymphocyte antigen 6H	0.558155	0.298098	1.60783	0.141917	1.41976	0.976402
YWHAZ	P63104	14-3-3 protein zeta/delta	1.1437	0.298544	0.860258	0.129469	1.19085	0.105477
CUBN	O60494	Cubilin	1.17004	0.299425	1.03107	0.9029	0.524827	0.923713
PGLYRP2	Q96PD5	N-acetylmuramoyl-L-alanine amidase	1.41999	0.302219	0.881169	0.471389	0.513239	0.806656
CEACAM6	P40199	Carcinoembryonic antigen-related cell adhesion molecule 6	0.545476	0.302979	0.672978	0.353405	1.75253	0.904924
ANXA11	P50995	Annexin A11	0.819469	0.305058	0.150259	0.85116	1.23938	0.595953
HRG	P04196	Histidine-rich glycoprotein	1.04073	0.306306	5.58615	0.126495	1.0105	0.948793
PEBP4	Q96S96	Phosphatidylethanolamine-binding protein 4	1.00653	0.30689	0.607947	0.0380543	2.56023	0.85557
SHISA5	Q8N114	Protein shisa-5	0.496822	0.308213	0.704559	0.184534	2.26559	0.541676
PIK3IP1	Q96FE7	Phosphoinositide-3-kinase-interacting protein 1	0.490638	0.309422	0.923417	0.791122	0.918816	0.162208
LPHN1	O94910	Latrophilin-1	1.09846	0.313513	0.866626	0.513017	0.906517	0.462683
SIAE	Q9HAT2	Sialate O-acetylesterase	0.999765	0.314859	0.844143	0.327114	0.712969	0.707166
SECTM1	Q8WVN6	Secreted and transmembrane protein 1	1.08875	0.315761	1.07194	0.736271	0.777358	0.848672
JUP	P14923	Junction plakoglobin	1.65173	0.318432	0.548648	0.371374	0.872642	0.580583
LEAP2	Q969E1	Liver-expressed antimicrobial peptide 2	0.686646	0.319276	0.962465	0.953885	2.03214	0.889539
SDC1	P18827	Syndecan-1	0.506634	0.327492	0.627672	0.532169	0.589048	0.417032
LYZ	P61626	Lysozyme C	1.30209	0.32887	0.423589	0.00966382	2.96904	0.301482
F2	P00734	Prothrombin;Activation peptide fragment 1;Activation peptide fragment 2;Thrombin light chain;Thrombin heavy chain	0.623494	0.330075	0.987959	0.607714	0.773514	0.694387
CTBS	Q01459	Di-N-acetylchitobiase	0.608402	0.330403	1.08063	0.489289	0.823465	0.56474
GOLM1	Q8NBJ4	Golgi membrane protein 1	1.14649	0.339042	1.03531	0.640258	0.62993	0.205482
DCD	P81605	Dermcidin;Survival-promoting peptide;DCD-1	0.784072	0.339444	0.76324	0.832426	0.913473	0.673809
PTGDS	P41222	Prostaglandin-H2 D-isomerase	0.897337	0.339703	1.16525	0.872279	0.989181	0.278015
GUCA2A	Q02747	Guanylin;HMW-guanylin;Guanylin	0.504745	0.34159	0.667447	0.369235	2.78059	0.816392
CD9	P21926	CD9 antigen	1.28451	0.343708	0.674447	0.508848	0.882622	0.474688
COL5A3	P25940	Collagen alpha-3(V) chain	1.2182	0.343823	1.71417	0.0181729	0.612919	0.509594
FRRS1	Q6ZNA5	Ferric-chelate reductase 1	0.523793	0.344056	0.950455	0.889164	1.13521	0.561553
CD44	P16070	CD44 antigen	0.82382	0.344332	1.02948	0.302552	0.904164	0.734849
SDCBP	O00560	Syntenin-1	0.758245	0.345975	0.907584	0.817489	0.915456	0.35901
BTD	P43251	Biotinidase	1.02669	0.347732	1.2938	0.619919	0.510398	0.731725
ITFG1	Q8TB96	T-cell immunomodulatory protein	1.03923	0.351788	0.800906	0.259822	0.444039	0.0482702
MMP9	P14780	Matrix metalloproteinase-9;67 kDa matrix metalloproteinase-9;82 kDa matrix metalloproteinase-9	0.657574	0.352182	0.602301	0.0848692	1.6915	0.454782
KIRREL	Q96J84	Kin of IRRE-like protein 1	1.21167	0.359102	1.04605	0.319587	0.590456	0.186822
IGHV3-21	P01780;A0A0B4J1V1;P01763;P01762	Ig heavy chain V-III region JON;Ig heavy chain V-III region WEA;Ig heavy chain V-III region TRO	1.05091	0.360168	0.971097	0.939435	0.616694	0.807711
	P01703	Ig lambda chain V-I region NEWM	1.19642	0.36429	1.22088	0.132726	1.57722	0.513966
MIEN1	Q9BRT3	Migration and invasion enhancer 1	0.6015	0.36573	1.02087	0.662219	1.15629	0.146274
CADM1	Q9BY67	Cell adhesion molecule 1	1.01032	0.366165	1.10251	0.664266	0.78838	0.393522
KRT14	P02533	Keratin, type I cytoskeletal 14	2.11613	0.36724	0.441137	0.19273	3.11729	0.58636
PRSS3P2;PRSS2;PRSS1	Q8NHM4;P07478;P07477	Putative trypsin-6;Trypsin-2;Trypsin-1;Alpha-trypsin chain 1;Alpha-trypsin chain 2	1.21029	0.368122	0.753439	0.827494	1.34148	0.100153
COL15A1	P39059	Collagen alpha-1(XV) chain;Restin;Restin-2;Restin-3;Restin-4	1.07272	0.371655	1.3027	0.190905	0.621591	0.694646
FAT4	Q6V0I7	Protocadherin Fat 4	0.605153	0.371899	2.3661	0.824248	0.364954	0.577705
SPP1	P10451	Osteopontin	0.80034	0.37383	0.799268	0.261727	0.576042	0.931558
C3	P01024	Complement C3;Complement C3 beta chain;C3-beta-c;Complement C3 alpha chain;C3a anaphylatoxin;Acylation stimulating protein;Complement C3b alpha chain;Complement C3c alpha chain fragment 1;Complement C3dg fragment;Complement C3g fragment;Complement C3d fragment;Complement C3f fragment;Complement C3c alpha chain fragment 2	3.20167	0.377178	2.91026	0.302855	0.720885	0.434015
KRT27;KRT25	Q7Z3Y8;Q7Z3Z0	Keratin, type I cytoskeletal 27;Keratin, type I cytoskeletal 25	0.748934	0.378433	0.644352	0.674255	1.2395	0.133732
MSN	P26038	Moesin	0.7314	0.378554	0.374445	0.233152	0.512399	0.552334
CFB	P00751	Complement factor B;Complement factor B Ba fragment;Complement factor B Bb fragment	1.25988	0.379478	1.51199	0.379434	1.08673	0.724117
FSTL1	Q12841	Follistatin-related protein 1	0.805466	0.38148	0.739438	0.522532	0.973777	0.402862
KLK1	P06870	Kallikrein-1	0.9145	0.384143	0.933786	0.761192	0.895745	0.954143
CD248	Q9HCU0	Endosialin	1.11461	0.387221	1.19545	0.543838	0.776683	0.695766
SERPINI1	Q99574	Neuroserpin	1.13032	0.38764	1.15288	0.105359	0.703576	0.118012
CNTN1	Q12860	Contactin-1	1.29556	0.388145	1.81179	0.491621	0.60984	0.571084
LAMP1	P11279	Lysosome-associated membrane glycoprotein 1	1.08851	0.389101	0.908339	0.536764	0.960788	0.302383
	P01624	Ig kappa chain V-III region POM	1.08591	0.390969	0.938799	0.647788	1.00859	0.927318
CD160	O95971	CD160 antigen	1.02111	0.403676	0.778871	0.322166	0.928237	0.229223
PRND	Q9UKY0	Prion-like protein doppel	0.896625	0.403986	1.47393	0.334172	1.24923	0.963508
AHSG	P02765	Alpha-2-HS-glycoprotein;Alpha-2-HS-glycoprotein chain A;Alpha-2-HS-glycoprotein chain B	0.95922	0.404753	1.11903	0.190798	1.13669	0.643502
ORM2	P19652	Alpha-1-acid glycoprotein 2	1.02321	0.404992	1.1114	0.483376	1.64685	0.637555
TNFRSF1B	P20333	Tumor necrosis factor receptor superfamily member 1B;Tumor necrosis factor receptor superfamily member 1b, membrane form;Tumor necrosis factor-binding protein 2	0.393738	0.405386	1.11581	0.619623	1.57165	0.676763
SFRP4	Q6FHJ7	Secreted frizzled-related protein 4	0.655697	0.407967	1.09521	0.51091	1.25779	0.386852
GPRC5C	Q9NQ84	G-protein coupled receptor family C group 5 member C	0.841384	0.408464	0.611077	0.250653	0.760417	0.791482
COL18A1	P39060	Collagen alpha-1(XVIII) chain;Endostatin	1.05528	0.413059	1.62548	0.192618	0.547115	0.557873
EGF	P01133	Pro-epidermal growth factor;Epidermal growth factor	1.07428	0.413745	1.25548	0.674398	0.715476	0.805238
CD300E	Q496F6	CMRF35-like molecule 2	0.349931	0.420448	0.588597	0.384727	1.55993	0.0450384
AMY2B	P19961	Alpha-amylase 2B	0.691295	0.424739	1.10309	0.605965	0.930746	0.955797
CD58	P19256	Lymphocyte function-associated antigen 3	0.933985	0.426312	1.03454	0.450998	0.706249	0.314879
ALDOB	P05062	Fructose-bisphosphate aldolase B	1.72661	0.427798	1.1204	0.571342	0.986226	0.685353
MMRN2	Q9H8L6	Multimerin-2	1.04091	0.430528	1.04538	0.725328	0.523271	0.25978
BSG	P35613	Basigin	0.628099	0.43093	0.834246	0.50936	0.931213	0.974419
GNB2;GNB4	P62879;Q9HAV0	Guanine nucleotide-binding protein G(I)/G(S)/G(T) subunit beta-2;Guanine nucleotide-binding protein subunit beta-4	1.03643	0.432405	0.305287	0.133048	0.824669	0.771565
AGA	P20933	N(4)-(beta-N-acetylglucosaminyl)-L-asparaginase;Glycosylasparaginase alpha chain;Glycosylasparaginase beta chain	0.620518	0.432523	0.678902	0.139533	1.56542	0.34611
CPQ	Q9Y646	Carboxypeptidase Q	0.613422	0.435882	1.15573	0.339518	0.866922	0.870471
HAVCR2	Q8TDQ0	Hepatitis A virus cellular receptor 2	0.724168	0.454305	0.940624	0.803599	0.886124	0.658244
GNA11;GNA14;GNAQ	P29992;O95837;P50148	Guanine nucleotide-binding protein subunit alpha-11;Guanine nucleotide-binding protein subunit alpha-14;Guanine nucleotide-binding protein G(q) subunit alpha	1.44528	0.459366	0.643051	0.0554771	1.71365	0.790684
	P01709	Ig lambda chain V-II region MGC	0.951428	0.459871	0.664805	0.0724669	0.993764	0.587135
CPE	P16870	Carboxypeptidase E	0.897028	0.460947	0.841617	0.374022	0.930351	0.573832
SELL	P14151	L-selectin	0.988006	0.461124	1.10977	0.197257	0.889848	0.921739
PRG2	P13727	Bone marrow proteoglycan;Eosinophil granule major basic protein	1.03665	0.462398	1.12226	0.648599	0.915107	0.691754
NID1	P14543	Nidogen-1	0.857875	0.462669	0.972341	0.722445	1.12737	0.491021
KRT17	Q04695	Keratin, type I cytoskeletal 17	5.42291	0.463212	0.247324	0.450192	7.33586	0.336407
DSG1	Q02413	Desmoglein-1	2.18923	0.467876	0.424234	0.0273543	4.72449	0.376615
MSLN	Q13421	Mesothelin;Megakaryocyte-potentiating factor;Mesothelin, cleaved form	0.642677	0.473205	1.17153	0.767528	0.967562	0.554076
VTN	P04004	Vitronectin;Vitronectin V65 subunit;Vitronectin V10 subunit;Somatomedin-B	0.7459	0.474369	0.92487	0.527394	1.06918	0.774828
WFDC2	Q14508	WAP four-disulfide core domain protein 2	0.547725	0.475579	0.807536	0.839137	1.84352	0.821326
LAMC1	P11047	Laminin subunit gamma-1	0.848093	0.476111	1.1911	0.44867	1.18932	0.130901
AXL	P30530	Tyrosine-protein kinase receptor UFO	1.0717	0.478574	1.29707	0.167026	0.721379	0.847322
DNASE1	P24855	Deoxyribonuclease-1	0.922848	0.479554	0.974662	0.823961	1.07894	0.933393
LYNX1	Q9BZG9	Ly-6/neurotoxin-like protein 1	0.714446	0.480667	0.90745	0.885945	0.788463	0.951256
KRT8	P05787	Keratin, type II cytoskeletal 8	1.24797	0.482563	0.07281	0.0782453	0.551136	0.173317
PTPRD	P23468	Receptor-type tyrosine-protein phosphatase delta	0.687183	0.483056	0.999209	0.926517	1.40789	0.41671
AMY2A	P04746	Pancreatic alpha-amylase	0.98889	0.48673	1.16936	0.482487	0.788633	0.464158
GSTO1	P78417	Glutathione S-transferase omega-1	0.444726	0.487469	1.9188	0.10243	2.49304	0.478045
DEFA3;DEFA1	P59666;P59665	Neutrophil defensin 3;HP 3-56;Neutrophil defensin 2;Neutrophil defensin 1;HP 1-56;Neutrophil defensin 2	1.31928	0.493063	0.269058	0.0857195	1.43081	0.45041
PCOLCE	Q15113	Procollagen C-endopeptidase enhancer 1	1.13211	0.494484	1.01493	0.716704	0.990395	0.426122
SLURP1	P55000	Secreted Ly-6/uPAR-related protein 1	0.640256	0.494948	1.10272	0.223004	1.65413	0.129982
CFH	P08603	Complement factor H	0.550425	0.500811	1.01637	0.873667	0.937271	0.545936
SLC12A1	Q13621	Solute carrier family 12 member 1	1.1726	0.506788	0.230745	0.457478	0.653663	0.895793
NOV	P48745	Protein NOV homolog	0.587733	0.507239	0.911296	0.642198	1.46667	0.887593
FLNB	O75369	Filamin-B	0.532403	0.50789	0.972632	0.0870448	0.573054	0.768986
SPINT1	O43278	Kunitz-type protease inhibitor 1	1.00674	0.51005	1.25977	0.19534	1.14239	0.700633
CHMP4B	Q9H444	Charged multivesicular body protein 4b	1.23208	0.513066	0.491774	0.0899274	1.19849	0.149482
GCHFR	P30047	GTP cyclohydrolase 1 feedback regulatory protein	1.01992	0.513258	1.44969	0.783257	2.17795	0.976258
	P80748	Ig lambda chain V-III region LOI	1.89491	0.514026	0.884025	0.590351	0.662252	0.373725
HGFAC	Q04756	Hepatocyte growth factor activator;Hepatocyte growth factor activator short chain;Hepatocyte growth factor activator long chain	0.98714	0.515106	1.16208	0.536154	0.513441	0.83843
ICOSLG	O75144	ICOS ligand	0.812689	0.515112	0.909378	0.390268	1.02395	0.582935
AMY1A	P04745	Alpha-amylase 1	0.73772	0.516171	1.2678	0.34389	0.592736	0.559895
CALB1	P05937	Calbindin	0.816474	0.517872	0.707928	0.398917	1.25428	0.430347
LRP2	P98164	Low-density lipoprotein receptor-related protein 2	1.03044	0.52025	0.845689	0.947151	0.588669	0.821389
BST1	Q10588	ADP-ribosyl cyclase/cyclic ADP-ribose hydrolase 2	1.16326	0.529623	0.949333	0.653546	3.33597	0.580791
ARSA	P15289	Arylsulfatase A;Arylsulfatase A component B;Arylsulfatase A component C	0.941748	0.531098	1.88202	0.537663	0.675419	0.0625864
YIPF3	Q9GZM5	Protein YIPF3;Protein YIPF3, 36 kDa form III	0.522685	0.532476	0.682286	0.433548	0.754688	0.498424
FBLN1	P23142	Fibulin-1	1.17336	0.532625	1.80555	0.019485	0.849717	0.677423
TIPARP	Q7Z3E1	TCDD-inducible poly [ADP-ribose] polymerase	1.06137	0.533191	1.28502	0.0489839	1.05091	0.178376
PLAUR	Q03405	Urokinase plasminogen activator surface receptor	1.23963	0.533788	2.51602	0.134535	1.91781	0.534874
CSPG4	Q6UVK1	Chondroitin sulfate proteoglycan 4	1.05987	0.534959	0.906718	0.965885	0.693295	0.850793
CSTA	P01040	Cystatin-A;Cystatin-A, N-terminally processed	0.811369	0.536045	0.817271	0.63941	1.62362	0.324711
TPP1	O14773	Tripeptidyl-peptidase 1	0.805811	0.541508	0.612915	0.0610059	1.18946	0.0755968
PGA3;PGA5;PGA4	P0DJD8;P0DJD9;P0DJD7	Pepsin A-3;Pepsin A-5;Pepsin A-4	0.964746	0.54371	1.3633	0.35396	1.53165	0.544769
SORL1	Q92673	Sortilin-related receptor	1.20784	0.544677	2.91472	0.374253	0.207591	0.376851
DSC1	Q08554	Desmocollin-1	1.00813	0.545657	0.443477	0.852613	2.12012	0.510035
COMP	P49747	Cartilage oligomeric matrix protein	0.697788	0.546604	0.819073	0.589731	1.5715	0.654315
VWF	P04275	von Willebrand factor;von Willebrand antigen 2	0.794939	0.546695	1.03151	0.659949	0.932548	0.868302
ASS1	P00966	Argininosuccinate synthase	1.98458	0.549764	1.37296	0.935896	0.681541	0.794976
IGSF8	Q969P0	Immunoglobulin superfamily member 8	0.971448	0.550866	1.13879	0.72765	0.627956	0.864714
CD40	P25942	Tumor necrosis factor receptor superfamily member 5	0.67614	0.553306	0.789406	0.131602	1.54077	0.575799
TSG101	Q99816	Tumor susceptibility gene 101 protein	1.15557	0.558573	0.636431	0.0990774	0.941819	0.147666
KRT2	P35908	Keratin, type II cytoskeletal 2 epidermal	1.16025	0.56124	0.679808	0.791627	1.21897	0.377837
MMRN1	Q13201	Multimerin-1;Platelet glycoprotein Ia*;155 kDa platelet multimerin	0.493121	0.562744	0.81691	0.870966	0.531337	0.486685
SLC44A2	Q8IWA5	Choline transporter-like protein 2	1.0806	0.564954	0.467412	0.623062	1.51622	0.779393
EFEMP1	Q12805	EGF-containing fibulin-like extracellular matrix protein 1	1.0257	0.565234	1.21428	0.284851	0.856075	0.701675
SGSH	P51688	N-sulphoglucosamine sulphohydrolase	0.643452	0.565864	0.891844	0.631907	1.8697	0.727424
CSF1	P09603	Macrophage colony-stimulating factor 1;Processed macrophage colony-stimulating factor 1	0.747504	0.566492	0.969786	0.39834	1.10309	0.406707
BROX	Q5VW32	BRO1 domain-containing protein BROX	1.20934	0.568787	1.01667	0.597111	0.726972	0.998918
CTSL	P07711	Cathepsin L1;Cathepsin L1 heavy chain;Cathepsin L1 light chain	0.524495	0.569521	1.96732	0.516625	1.10048	0.260283
CTSA	P10619	Lysosomal protective protein;Lysosomal protective protein 32 kDa chain;Lysosomal protective protein 20 kDa chain	0.737784	0.570872	1.1083	0.212678	0.948478	0.857091
GRN	P28799	Granulins;Acrogranin;Paragranulin;Granulin-1;Granulin-2;Granulin-3;Granulin-4;Granulin-5;Granulin-6;Granulin-7	0.644074	0.580571	0.720447	0.0167323	1.26456	0.797233
GC	P02774	Vitamin D-binding protein	0.845411	0.582913	1.09964	0.641058	0.94484	0.334763
SHISA7	A6NL88	Protein shisa-7	0.603757	0.584883	0.901803	0.932091	1.72993	0.761806
DCHS1	Q96JQ0	Protocadherin-16	1.03533	0.587082	1.88175	0.17204	0.572902	0.796623
CPM	P14384	Carboxypeptidase M	0.694995	0.588204	0.956469	0.449536	1.1306	0.986935
B4GAT1	O43505	Beta-1,4-glucuronyltransferase 1	0.740264	0.588618	0.769267	0.13036	0.882152	0.31733
PIP	P12273	Prolactin-inducible protein	1.1189	0.59016	0.967447	0.464744	0.389966	0.669179
	P01700;P01699	Ig lambda chain V-I region HA;Ig lambda chain V-I region VOR	0.9952	0.593211	1.03797	0.519401	1.43307	0.464907
S100A6	P06703	Protein S100-A6	0.865303	0.598215	0.725265	0.0631041	1.98837	0.540265
SOD1	P00441	Superoxide dismutase [Cu-Zn]	0.792002	0.602263	0.579591	0.157783	1.03543	0.946672
CD68	P34810	Macrosialin	0.707507	0.602739	1.14473	0.811781	0.6936	0.916037
CPZ	Q66K79	Carboxypeptidase Z	1.0681	0.603456	0.811755	0.197839	0.714021	0.15583
HBA1	P69905	Hemoglobin subunit alpha	2.71611	0.603885	0.308329	0.354187	8.69089	0.790668
COL14A1	Q05707	Collagen alpha-1(XIV) chain	0.603838	0.604261	0.627682	0.0583254	0.669322	0.366118
TNXB	P22105	Tenascin-X	0.767249	0.605816	1.08833	0.787252	1.01356	0.886241
KRT9	P35527	Keratin, type I cytoskeletal 9	1.17468	0.607182	0.51407	0.580257	1.55319	0.802481
C11orf54	Q9H0W9	Ester hydrolase C11orf54	0.362078	0.608574	0.634853	0.0853976	1.60337	0.665984
HMCN2	Q8NDA2	Hemicentin-2	0.643647	0.611042	1.15866	0.349322	0.94403	0.680289
PKM	P14618	Pyruvate kinase PKM	1.17004	0.611303	1.05456	0.795242	0.603837	0.535259
ZG16B	Q96DA0	Zymogen granule protein 16 homolog B	1.00474	0.611398	1.73513	0.435628	0.549488	0.757589
FBLN2	P98095	Fibulin-2	0.753202	0.612132	1.0298	0.473028	1.0186	0.266403
IL10RB	Q08334	Interleukin-10 receptor subunit beta	0.768895	0.635585	0.409087	0.0921267	0.538228	0.135196
ROR1	Q01973	Tyrosine-protein kinase transmembrane receptor ROR1	0.738559	0.637248	1.30002	0.380624	0.671867	0.631635
RETN	Q9HD89	Resistin	0.96247	0.642032	0.794849	0.322826	1.29085	0.593195
CD209	Q9NNX6	CD209 antigen	0.950435	0.643046	1.01795	0.501632	1.27497	0.967942
AGRN	O00468	Agrin;Agrin N-terminal 110 kDa subunit;Agrin C-terminal 110 kDa subunit;Agrin C-terminal 90 kDa fragment;Agrin C-terminal 22 kDa fragment	1.0613	0.651512	1.4356	0.189244	0.955276	0.539492
RNF149	Q8NC42	E3 ubiquitin-protein ligase RNF149	0.331263	0.657473	0.866833	0.502176	0.981343	0.579947
NSFL1C	Q9UNZ2	NSFL1 cofactor p47	0.784398	0.665274	0.808821	0.895964	0.852861	0.918275
DLK2	Q6UY11	Protein delta homolog 2	0.674829	0.666745	1.31514	0.320476	1.00553	0.61283
CTSC	P53634	Dipeptidyl peptidase 1;Dipeptidyl peptidase 1 exclusion domain chain;Dipeptidyl peptidase 1 heavy chain;Dipeptidyl peptidase 1 light chain	0.959749	0.668365	0.938564	0.673325	0.819671	0.498911
IGFBP7	Q16270	Insulin-like growth factor-binding protein 7	1.04947	0.673592	0.921222	0.531849	1.07535	0.653023
IGFBP3	P17936	Insulin-like growth factor-binding protein 3	0.996701	0.675483	0.783966	0.21103	1.31776	0.29269
SPINK1	P00995	Pancreatic secretory trypsin inhibitor	0.415962	0.675974	0.878377	0.353238	2.3267	0.827599
GPRC5B	Q9NZH0	G-protein coupled receptor family C group 5 member B	0.876923	0.683405	0.46493	0.0982266	0.799751	0.586772
SELENBP1	Q13228	Selenium-binding protein 1	0.555887	0.685603	0.543112	0.108192	1.09448	0.7767
SCUBE2	Q9NQ36	Signal peptide, CUB and EGF-like domain-containing protein 2	0.568268	0.687399	1.0991	0.64022	1.07234	0.736441
NHLRC3	Q5JS37	NHL repeat-containing protein 3	0.303035	0.692928	0.409153	0.265968	0.277851	0.392787
MYLK	Q15746	Myosin light chain kinase, smooth muscle;Myosin light chain kinase, smooth muscle, deglutamylated form	0.257629	0.694934	0.709655	0.976011	1.55594	0.585606
RAP1A;RAP1B	P62834;P61224	Ras-related protein Rap-1A;Ras-related protein Rap-1b	1.06339	0.696351	0.512995	0.0846092	1.05562	0.182071
CD163	Q86VB7	Scavenger receptor cysteine-rich type 1 protein M130;Soluble CD163	0.410172	0.698199	1.25579	0.929566	1.136	0.800629
HEXB	P07686	Beta-hexosaminidase subunit beta;Beta-hexosaminidase subunit beta chain B;Beta-hexosaminidase subunit beta chain A	0.595693	0.699217	0.656495	0.211521	1.51918	0.682534
PDCD6	O75340	Programmed cell death protein 6	0.866462	0.702856	0.221866	0.18452	1.97918	0.23101
CD5L	O43866	CD5 antigen-like	0.59839	0.705642	0.935932	0.471318	1.2574	0.459048
IGF2R	P11717	Cation-independent mannose-6-phosphate receptor	0.743393	0.710932	1.43351	0.528565	0.427028	0.44307
GNAI1;GNAI2	P63096;P04899	Guanine nucleotide-binding protein G(i) subunit alpha-1;Guanine nucleotide-binding protein G(i) subunit alpha-2	0.991901	0.715439	0.438517	0.101301	0.814993	0.562109
RELT	Q969Z4	Tumor necrosis factor receptor superfamily member 19L	0.978818	0.715626	0.815834	0.702631	0.989963	0.704592
CD59	P13987	CD59 glycoprotein	0.786124	0.71644	0.962103	0.832356	1.26236	0.932796
COLEC12	Q5KU26	Collectin-12	0.793641	0.719071	0.985376	0.473561	1.48274	0.791286
LDLR	P01130	Low-density lipoprotein receptor	0.704609	0.729638	0.811675	0.486314	1.20153	0.714123
SDC2	P34741	Syndecan-2	0.579658	0.732257	0.568281	0.232705	0.821485	0.438026
VTA1	Q9NP79	Vacuolar protein sorting-associated protein VTA1 homolog	1.10127	0.739247	0.674971	0.319524	0.872312	0.832106
PLBD2	Q8NHP8	Putative phospholipase B-like 2;Putative phospholipase B-like 2 32 kDa form;Putative phospholipase B-like 2 45 kDa form	0.64395	0.741274	0.631368	0.048859	1.58862	0.89844
PRCP	P42785	Lysosomal Pro-X carboxypeptidase	0.8706	0.742258	1.49335	0.643599	0.754944	0.724351
SPINT2	O43291	Kunitz-type protease inhibitor 2	0.688385	0.743085	0.967863	0.992081	1.45818	0.702992
CSPG5	O95196	Chondroitin sulfate proteoglycan 5	0.77101	0.745213	1.07875	0.8423	0.909995	0.858914
THBD	P07204	Thrombomodulin	1.0754	0.746152	0.977381	0.601938	2.26795	0.955173
CDH13	P55290	Cadherin-13	0.799701	0.746459	0.988754	0.418067	0.920175	0.40598
	P01767;P01772	Ig heavy chain V-III region BUT;Ig heavy chain V-III region KOL	0.893807	0.754938	1.00082	0.770802	0.635834	0.921917
TGFBR1	P36897	TGF-beta receptor type-1	0.637004	0.764497	0.912885	0.208613	1.7399	0.438607
CADM2	Q8N3J6	Cell adhesion molecule 2	0.876754	0.764523	0.872134	0.215405	0.749773	0.69664
TNFRSF14	Q92956	Tumor necrosis factor receptor superfamily member 14	0.281789	0.778344	0.607349	0.669794	0.548421	0.842688
PDGFRA	P16234	Platelet-derived growth factor receptor alpha	0.648668	0.782836	0.838403	0.224391	1.34472	0.56445
CTSH	P09668	Pro-cathepsin H;Cathepsin H mini chain;Cathepsin H;Cathepsin H heavy chain;Cathepsin H light chain	0.83374	0.78557	0.706224	0.142381	0.689165	0.605571
TXN	P10599	Thioredoxin	0.976264	0.787637	0.730346	0.460653	2.57182	0.398412
PDCD6IP	Q8WUM4	Programmed cell death 6-interacting protein	0.810432	0.789187	0.382931	0.215443	0.519118	0.720665
AFM	P43652	Afamin	0.921619	0.797532	0.745528	0.203397	1.10536	0.509898
RAC1;RAC2;RAC3	P63000;P15153;P60763	Ras-related C3 botulinum toxin substrate 1;Ras-related C3 botulinum toxin substrate 2;Ras-related C3 botulinum toxin substrate 3	0.952262	0.80325	0.402249	0.272291	1.01699	0.846916
NCAM1	P13591	Neural cell adhesion molecule 1	0.661904	0.806724	1.14287	0.23105	0.27076	0.340817
CD177	Q8N6Q3	CD177 antigen	1.38942	0.811458	1.44314	0.954444	0.423813	0.67777
LAIR1	Q6GTX8	Leukocyte-associated immunoglobulin-like receptor 1	0.92145	0.817974	1.12557	0.448187	0.810317	0.827582
PDGFRB	P09619	Platelet-derived growth factor receptor beta	0.925334	0.81949	1.01306	0.67741	0.901606	0.517527
IGKV1-5	P01602	Ig kappa chain V-I region HK102	0.73928	0.822587	1.05707	0.470418	0.493424	0.519335
THBS1	P07996	Thrombospondin-1	0.891972	0.826424	0.839714	0.580223	0.423319	0.755562
THY1	P04216	Thy-1 membrane glycoprotein	0.951268	0.827123	1.00566	0.954307	1.02954	0.36721
SULF2	Q8IWU5	Extracellular sulfatase Sulf-2	0.641266	0.835492	0.742603	0.307407	1.22397	0.596718
ITIH1	P19827	Inter-alpha-trypsin inhibitor heavy chain H1	0.479875	0.839681	1.09871	0.600735	1.51233	0.928028
F11R	Q9Y624	Junctional adhesion molecule A	0.648087	0.840934	1.09256	0.894348	1.7755	0.67445
AMBP	P02760	Protein AMBP;Alpha-1-microglobulin;Inter-alpha-trypsin inhibitor light chain;Trypstatin	0.97882	0.842946	1.08044	0.407609	1.13153	0.815977
FLNC	Q14315	Filamin-C	0.764268	0.844823	1.48457	0.879652	0.887887	0.900484
ORM1	P02763	Alpha-1-acid glycoprotein 1	0.8858	0.847002	1.1703	0.0256889	1.15428	0.754588
DEFB1	P60022	Beta-defensin 1	0.827465	0.848351	0.819137	0.93673	1.65718	0.814097
	P01704	Ig lambda chain V-II region TOG	1.03028	0.849567	1.11508	0.534667	0.540688	0.891155
CD300LG	Q6UXG3	CMRF35-like molecule 9	0.903069	0.850857	1.10805	0.455087	0.85881	0.764054
ANXA5	P08758	Annexin A5	0.992675	0.860374	0.399297	0.272593	1.42312	0.840742
CUTA	O60888	Protein CutA	0.578396	0.863573	0.80556	0.977941	2.3137	0.873564
LCN2	P80188	Neutrophil gelatinase-associated lipocalin	1.42018	0.866228	0.671945	0.0771157	2.16846	0.285819
GPR116	Q8IZF2	Probable G-protein coupled receptor 116	0.772183	0.866547	0.773884	0.470288	0.513454	0.467278
CLEC7A	Q9BXN2	C-type lectin domain family 7 member A	0.549357	0.877439	0.689518	0.280567	0.857503	0.443715
CLSTN1	O94985	Calsyntenin-1;Soluble Alc-alpha;CTF1-alpha	0.582084	0.878538	0.878302	0.356396	1.37403	0.84978
CYSTM1	Q9H1C7	Cysteine-rich and transmembrane domain-containing protein 1	1.00938	0.881497	0.992251	0.792697	1.18093	0.50323
HMCN1	Q96RW7	Hemicentin-1	0.978336	0.888081	1.73773	0.123151	0.789659	0.746803
CD7	P09564	T-cell antigen CD7	1.01737	0.889167	1.22805	0.13489	1.00263	0.508452
PRKCSH	P14314	Glucosidase 2 subunit beta	0.438143	0.894881	0.670931	0.14446	1.1025	0.360007
LTBP2	Q14767	Latent-transforming growth factor beta-binding protein 2	0.59527	0.900047	0.832091	0.594128	1.02853	0.688306
CEL	P19835	Bile salt-activated lipase	0.772663	0.90379	1.57858	0.8904	0.433654	0.990441
SCPEP1	Q9HB40	Retinoid-inducible serine carboxypeptidase	0.980666	0.904537	0.37835	0.224437	0.98153	0.196471
ASAH1	Q13510	Acid ceramidase;Acid ceramidase subunit alpha;Acid ceramidase subunit beta	0.974425	0.904777	0.680542	0.115313	1.52086	0.749001
CTTN	Q14247	Src substrate cortactin	0.485696	0.911912	1.19463	0.617029	1.1331	0.829413
C1S	P09871	Complement C1s subcomponent;Complement C1s subcomponent heavy chain;Complement C1s subcomponent light chain	1.14308	0.915182	1.6072	0.326729	0.755839	0.545881
LCN1	P31025	Lipocalin-1	0.937153	0.921912	1.03947	0.348071	2.19999	0.629222
ACAN	P16112	Aggrecan core protein;Aggrecan core protein 2	0.85295	0.928747	0.968562	0.716888	0.867303	0.503214
KPRP	Q5T749	Keratinocyte proline-rich protein	1.2106	0.935159	0.314439	0.932048	1.44106	0.661858
IL2RA	P01589	Interleukin-2 receptor subunit alpha	0.514179	0.936813	0.904534	0.583131	1.75965	0.548565
SDC4	P31431	Syndecan-4	0.539338	0.940735	0.632509	0.573429	1.6997	0.728612
CLEC4G	Q6UXB4	C-type lectin domain family 4 member G	0.88757	0.942936	0.997153	0.569715	1.65307	0.331043
COCH	O43405	Cochlin	0.765853	0.943524	0.969889	0.624555	0.877315	0.288391
LPA	P08519	Apolipoprotein(a)	0.691915	0.944043	0.651156	0.62946	0.327034	0.959636
HSPA5	P11021	78 kDa glucose-regulated protein	1.35133	0.946621	0.625341	0.152128	0.760492	0.678057
EZR	P15311	Ezrin	0.897343	0.948578	0.439383	0.127321	0.936884	0.409207
SERPINF2	P08697	Alpha-2-antiplasmin	0.951755	0.94968	1.02718	0.594012	0.847859	0.254989
ATRN	O75882	Attractin	0.817342	0.949962	1.12031	0.70751	0.554721	0.613416
FGFR2	P21802	Fibroblast growth factor receptor 2	0.825306	0.950429	0.834592	0.377176	2.00731	0.38421
	P02769		1.17388	0.952984	0.780429	0.514106	0.749758	0.837403
VMO1	Q7Z5L0	Vitelline membrane outer layer protein 1 homolog	0.896507	0.960744	0.957931	0.335639	1.70783	0.26011
CD84	Q9UIB8	SLAM family member 5	0.950285	0.964333	1.18592	0.66315	0.640753	0.976545
MUC1	P15941	Mucin-1;Mucin-1 subunit alpha;Mucin-1 subunit beta	0.861438	0.96615	0.508961	0.103026	0.987026	0.68882
KIAA0319L	Q8IZA0	Dyslexia-associated protein KIAA0319-like protein	0.650165	0.968195	1.34853	0.243667	1.23924	0.423018
TNFRSF1A	P19438	Tumor necrosis factor receptor superfamily member 1A;Tumor necrosis factor receptor superfamily member 1A, membrane form;Tumor necrosis factor-binding protein 1	0.485934	0.973743	1.21851	0.0928743	1.12771	0.0933702
C16orf89	Q6UX73	UPF0764 protein C16orf89	0.831476	0.985966	0.407527	0.0865957	1.142	0.0369453
CHODL	Q9H9P2	Chondrolectin	0.448505	0.988616	1.02586	0.628801	0.869209	0.753274
APP	P05067	Amyloid beta A4 protein;N-APP;Soluble APP-alpha;Soluble APP-beta;C99;Beta-amyloid protein 42;Beta-amyloid protein 40;C83;P3(42);P3(40);C80;Gamma-secretase C-terminal fragment 59;Gamma-secretase C-terminal fragment 57;Gamma-secretase C-terminal fragment 50;C31	0.747697	0.991294	0.651862	0.0957996	0.976412	0.326064
CD27	P26842	CD27 antigen	0.644824	0.991402	0.843499	0.655726	1.26433	0.604103
GUSB	P08236	Beta-glucuronidase	0.825537	0.995021	2.0131	0.685536	0.742948	0.54981
CLEC5A	Q9NY25	C-type lectin domain family 5 member A	0.53193	0.996325	0.743846	0.256895	1.13703	0.830894

## Sheet: 6.Proteins_night_enuresis
Supplementary Table 6. List of proteins significant in the comparison of wet nights vs dry nights (enuresis).
The data are sorted according to fold change (FC) passing the significance criteria of P<0.05 and FC below 0.67 or above 1.5 (highlighed in green).
			wet vs dry	wet vs dry
Gene names	Protein Uniprot ID	Protein names	Fold change	T-test
DNER	Q8NFT8	Delta and Notch-like epidermal growth factor-related receptor	0.26522	0.0441588
PTPRN	Q16849	Receptor-type tyrosine-protein phosphatase-like N	0.426104	0.011414
FCER2	P06734	Low affinity immunoglobulin epsilon Fc receptor;Low affinity immunoglobulin epsilon Fc receptor membrane-bound form;Low affinity immunoglobulin epsilon Fc receptor soluble form	0.43883	0.0369839
AQP2	P41181	Aquaporin-2	0.440865	0.0247716
GLA	P06280	Alpha-galactosidase A	0.474525	0.018651
BAMBI	Q13145	BMP and activin membrane-bound inhibitor homolog	0.482507	0.015949
ACVR1B	P36896	Activin receptor type-1B	0.511368	0.0245138
TTN	Q8WZ42	Titin	0.518971	0.000618514
DLST	P36957	Dihydrolipoyllysine-residue succinyltransferase component of 2-oxoglutarate dehydrogenase complex, mitochondrial	0.521314	0.043397
CEACAM8	P31997	Carcinoembryonic antigen-related cell adhesion molecule 8	0.523965	0.0337368
GAA	P10253	Lysosomal alpha-glucosidase;76 kDa lysosomal alpha-glucosidase;70 kDa lysosomal alpha-glucosidase	0.534623	0.00286194
GPX3	P22352	Glutathione peroxidase 3	0.549452	0.0436296
APOH	P02749	Beta-2-glycoprotein 1	0.551087	0.0100619
GM2A	P17900	Ganglioside GM2 activator;Ganglioside GM2 activator isoform short	0.557929	0.000389861
TFF2	Q03403	Trefoil factor 2	0.576982	0.00652424
ESAM	Q96AP7	Endothelial cell-selective adhesion molecule	0.608785	0.0141127
RNASE1	P07998	Ribonuclease pancreatic	0.620155	0.0436527
RNASE2	P10153	Non-secretory ribonuclease	0.63486	0.0458419
FN1	P02751	Fibronectin;Anastellin;Ugl-Y1;Ugl-Y2;Ugl-Y3	0.63572	0.0361433
EPHB2	P29323	Ephrin type-B receptor 2	1.50534	0.0199722
VPS4B	O75351	Vacuolar protein sorting-associated protein 4B	1.51182	0.0429912
FGA	P02671	Fibrinogen alpha chain;Fibrinopeptide A;Fibrinogen alpha chain	1.5339	0.0403045
UMOD	P07911	Uromodulin;Uromodulin, secreted form	1.53437	0.0278709
IGHG2	P01859	Ig gamma-2 chain C region	1.5723	0.0159837
GAS6	Q14393	Growth arrest-specific protein 6	1.5919	0.028188
PCDHGC3	Q9UN70	Protocadherin gamma-C3	1.60116	0.0268206
CFHR1	Q03591	Complement factor H-related protein 1	1.60269	0.012931
NEU1	Q99519	Sialidase-1	1.63315	0.0282676
PVRL4	Q96NY8	Nectin-4;Processed poliovirus receptor-related protein 4	1.667	0.0374214
NUCB1	Q02818	Nucleobindin-1	1.68987	0.0359915
EFNA1	P20827	Ephrin-A1;Ephrin-A1, secreted form	1.69521	0.0496276
LUM	P51884	Lumican	1.70705	0.0326816
MCAM	P43121	Cell surface glycoprotein MUC18	1.71499	0.0438207
LGALS3BP	Q08380	Galectin-3-binding protein	1.73005	0.018882
CFI	P05156	Complement factor I;Complement factor I heavy chain;Complement factor I light chain	1.73234	0.0419261
PVRL1	Q15223	Nectin-1	1.74779	0.0460517
IGLL5;IGLC1	B9A064;P0CG04	Immunoglobulin lambda-like polypeptide 5;Ig lambda-1 chain C regions	1.78733	0.0122416
ENPEP	Q07075	Glutamyl aminopeptidase	1.7983	0.0195963
FOLR1	P15328	Folate receptor alpha	1.79836	0.0260768
SIRPB1	O00241	Signal-regulatory protein beta-1	1.82387	0.00196474
GP6	Q9HCN6	Platelet glycoprotein VI	1.83208	0.00837748
CNTFR	P26992	Ciliary neurotrophic factor receptor subunit alpha	1.84897	0.0232376
PROZ	P22891	Vitamin K-dependent protein Z	1.85349	0.0290386
ENO1	P06733	Alpha-enolase	1.88089	0.0261613
CADM4	Q8NFZ8	Cell adhesion molecule 4	1.88637	0.0108704
SERPINA6	P08185	Corticosteroid-binding globulin	1.88753	0.011622
ATP6AP1	Q15904	V-type proton ATPase subunit S1	1.9003	0.0265113
MFI2	P08582	Melanotransferrin	1.90969	0.0303835
FBP1	P09467	Fructose-1,6-bisphosphatase 1	1.93756	0.0249768
AKR1A1	P14550	Alcohol dehydrogenase [NADP(+)]	1.95215	0.0459891
PRDX1	Q06830	Peroxiredoxin-1	1.95418	0.0228256
TPI1	P60174	Triosephosphate isomerase	1.98416	0.0219565
DPP7	Q9UHL4	Dipeptidyl peptidase 2	1.98433	0.0328931
LGALS9	O00182	Galectin-9	2.00988	0.0290795
OMD	Q99983	Osteomodulin	2.11789	0.0100077
FCGR3A	P08637	Low affinity immunoglobulin gamma Fc region receptor III-A	2.1223	0.00306169
DDR1	Q08345	Epithelial discoidin domain-containing receptor 1	2.12971	0.0414676
SERPINA4	P29622	Kallistatin	2.13657	0.00512255
TRHDE	Q9UKU6	Thyrotropin-releasing hormone-degrading ectoenzyme	2.14161	0.0331124
PVRL2	Q92692	Nectin-2	2.17742	0.0245031
S100A9	P06702	Protein S100-A9	2.23079	0.0225529
RAB6B;RAB6A;RAB39A	Q9NRW1;P20340;Q14964	Ras-related protein Rab-6B;Ras-related protein Rab-6A;Ras-related protein Rab-39A	2.26095	0.0289962
GPC3	P51654	Glypican-3;Secreted glypican-3	2.26755	0.0434588
APOE	P02649	Apolipoprotein E	2.29022	0.0487757
CLMP	Q9H6B4	CXADR-like membrane protein	2.37373	0.018066
IGJ	P01591	Immunoglobulin J chain	2.39903	0.0361961
LILRA5	A6NI73	Leukocyte immunoglobulin-like receptor subfamily A member 5	2.47307	0.0140763
PTGFRN	Q9P2B2	Prostaglandin F2 receptor negative regulator	2.61159	0.0347017
EPHB4	P54760	Ephrin type-B receptor 4	2.72733	0.0211662
ANXA2;ANXA2P2	P07355;A6NMY6	Annexin A2;Putative annexin A2-like protein	3.05537	0.0134189
S100A8	P05109	Protein S100-A8;Protein S100-A8, N-terminally processed	3.22613	0.00196903
BCAM	P50895	Basal cell adhesion molecule	3.25443	0.00986764
SERPINF1	P36955	Pigment epithelium-derived factor	3.26662	0.0249302
KRT13	P13646	Keratin, type I cytoskeletal 13	3.45663	0.0393813
SPARCL1	Q14515	SPARC-like protein 1	3.61061	0.0114253
APOA4	P06727	Apolipoprotein A-IV	3.67939	0.0230872
HBB	P68871	Hemoglobin subunit beta;LVV-hemorphin-7;Spinorphin	3.89087	0.0165704
FLG	P20930	Filaggrin	4.23824	0.00290696
S100A7	P31151	Protein S100-A7	6.73053	0.0193072
TGM3	Q08188	Protein-glutamine gamma-glutamyltransferase E;Protein-glutamine gamma-glutamyltransferase E 50 kDa catalytic chain;Protein-glutamine gamma-glutamyltransferase E 27 kDa non-catalytic chain	7.37986	0.00749444
SERPINB12	Q96P63	Serpin B12	7.7778	0.00267076
FLG2	Q5D862	Filaggrin-2	11.3806	0.00806244
SERPINB3	P29508	Serpin B3	13.7803	0.00159952
CASP14	P31944	Caspase-14;Caspase-14 subunit p17, mature form;Caspase-14 subunit p10, mature form;Caspase-14 subunit p20, intermediate form;Caspase-14 subunit p8, intermediate form	18.5176	0.00319531

## Sheet: 7.Proteins_evening_enuresis
Supplementary Table 7. List of proteins significant in the comparison of evening samples preceding wet vs dry nights (enuresis).
The data are sorted according to fold change (FC) passing the significance criteria of P<0.05 and FC below 0.67 or above 1.5.
			Evening samples preceding wet vs dry nights
			wet vs dry	wet vs dry
Gene names	Protein Uniprot ID	Protein names	Fold change	T-test
PPIB	P23284	Peptidyl-prolyl cis-trans isomerase B	0.282356	0.0347774
TPI1	P60174	Triosephosphate isomerase	0.333187	0.0395914
VPS4A	Q9UN37	Vacuolar protein sorting-associated protein 4A	0.342037	0.0307557
LYZ	P61626	Lysozyme C	0.423589	0.00966382
DSG1	Q02413	Desmoglein-1	0.424234	0.0273543
GGT1;GGT3P;GGT2	P19440;A6NGU5;P36268	Gamma-glutamyltranspeptidase 1;Gamma-glutamyltranspeptidase 1 heavy chain;Gamma-glutamyltranspeptidase 1 light chain;Putative gamma-glutamyltranspeptidase 3;Putative gamma-glutamyltranspeptidase 3 heavy chain;Putative gamma-glutamyltranspeptidase 3 light chain;Inactive gamma-glutamyltranspeptidase 2	0.481149	0.0413149
CHMP1B	Q7LBR1	Charged multivesicular body protein 1b	0.533272	0.0474166
SDF4	Q9BRK5	45 kDa calcium-binding protein	0.536153	0.042532
CTSD	P07339	Cathepsin D;Cathepsin D light chain;Cathepsin D heavy chain	0.542349	0.0477565
PEBP1	P30086	Phosphatidylethanolamine-binding protein 1;Hippocampal cholinergic neurostimulating peptide	0.564734	0.0290391
TTR	P02766	Transthyretin	0.584673	0.0244711
PEBP4	Q96S96	Phosphatidylethanolamine-binding protein 4	0.607947	0.0380543
PLBD2	Q8NHP8	Putative phospholipase B-like 2;Putative phospholipase B-like 2 32 kDa form;Putative phospholipase B-like 2 45 kDa form	0.631368	0.048859
F11	P03951	Coagulation factor XI;Coagulation factor XIa heavy chain;Coagulation factor XIa light chain	1.50393	0.0471992
SERPINA7	P05543	Thyroxine-binding globulin	1.51768	0.038198
VCAM1	P19320	Vascular cell adhesion protein 1	1.60955	0.0182843
DSC2	Q02487	Desmocollin-2	1.64655	0.0107889
PCDH1	Q08174	Protocadherin-1	1.65956	0.0274736
ABHD14B	Q96IU4	Alpha/beta hydrolase domain-containing protein 14B	1.69421	0.00916908
COL5A3	P25940	Collagen alpha-3(V) chain	1.71417	0.0181729
FBLN1	P23142	Fibulin-1	1.80555	0.019485

## Sheet: 8.Proteins_night_control
Supplementary Table 8. List of proteins singificant in the comparison of wet nights (enuresis) vs nights of healthy childen (=C).
The data are sorted according to fold change (FC) passing the significance criteria of P<0.05 and FC below 0.67 or above 1.5.
			Wet nights (enuresis) vs nights of healthy child
Gene names	Protein Uniprot ID	Protein names	Fold change	T-test
IL18BP	O95998	Interleukin-18-binding protein	0.428068	0.0298912
ITFG1	Q8TB96	T-cell immunomodulatory protein	0.444039	0.0482702
GPC3	P51654	Glypican-3;Secreted glypican-3	0.631083	0.0302382
CD300E	Q496F6	CMRF35-like molecule 2	1.55993	0.0450384
TTR	P02766	Transthyretin	1.6565	0.00874657
B2M	P61769	Beta-2-microglobulin;Beta-2-microglobulin form pI 5.3	1.96131	0.0432796

## Sheet: 9.DAVID
Supplementary Table 9. Functional overepresentation output from DAVID online tool for differentially regulated proteins with the total list of detected proteins as background.
Default settings of DAVID (https://david.ncifcrf.gov/) were applied. The three strongest clusters are depicted. Enrichment score is calculated as -log(p-value).
Annotation Cluster 1	Enrichment Score: 1.610456394537394
Category	Term	Count	%	P value	Genes	List Total	Pop Hits	Pop Total	Fold Enrichment	Bonferroni	Benjamini	False discovery rates
INTERPRO	IPR013162:CD80-like, immunoglobulin C2-set	6	7.14286	0.00191085	Q92692, P43121, Q96NY8, P50895, Q15223, Q8NFZ8	84	14	1171	5.97449	0.312632	0.324622	0.322966
UP_SEQ_FEATURE	DOMAIN:Ig-like C2-type 1	12	14.2857	0.00221696	P31997, P08637, A6NI73, Q9H6B4, Q9HCN6, Q92692, P43121, Q96NY8, Q9P2B2, P50895, Q15223, Q8NFZ8	84	60	1174	2.79524	0.848736	0.943318	0.943318
UP_SEQ_FEATURE	DOMAIN:Ig-like C2-type 2	12	14.2857	0.00221696	P31997, P08637, A6NI73, Q9H6B4, Q9HCN6, Q92692, P43121, Q96NY8, Q9P2B2, P50895, Q15223, Q8NFZ8	84	60	1174	2.79524	0.848736	0.943318	0.943318
INTERPRO	IPR003598:Immunoglobulin subtype 2	12	14.2857	0.0049687	P31997, P26992, A6NI73, Q9H6B4, Q9HCN6, P43121, Q96NY8, P50895, Q15223, Q8WZ42, Q8NFZ8, Q96AP7	84	66	1171	2.53463	0.623295	0.324622	0.322966
SMART	SM00408:IGc2	12	14.2857	0.00832395	P31997, P26992, A6NI73, Q9H6B4, Q9HCN6, P43121, Q96NY8, P50895, Q15223, Q8WZ42, Q8NFZ8, Q96AP7	61	66	780	2.32489	0.352513	0.255522	0.255522
INTERPRO	IPR003599:Immunoglobulin subtype	16	19.0476	0.0241353	P31997, P08637, P26992, A6NI73, O00241, Q96NY8, P50895, Q96AP7, Q8NFZ8, Q9H6B4, Q9HCN6, Q92692, P43121, Q9P2B2, Q15223, Q8WZ42	84	125	1171	1.78438	0.991675	0.604326	0.601242
INTERPRO	IPR013106:Immunoglobulin V-set	12	14.2857	0.0295418	P31997, Q9H6B4, Q92692, P43121, O00241, Q96NY8, Q9P2B2, P50895, Q15223, Q8WZ42, Q8NFZ8, Q96AP7	84	84	1171	1.9915	0.997198	0.604326	0.601242
UP_SEQ_FEATURE	DOMAIN:Ig-like V-type	7	8.33333	0.0321149	P31997, Q92692, O00241, Q96NY8, Q15223, Q8NFZ8, Q96AP7	84	35	1174	2.79524	1	1	1
INTERPRO	IPR007110:Immunoglobulin-like domain	18	21.4286	0.0371414	P31997, P08637, P26992, A6NI73, B9A064, O00241, Q96NY8, P50895, Q96AP7, Q8NFZ8, P01859, Q9H6B4, Q9HCN6, Q92692, P43121, Q9P2B2, Q15223, Q8WZ42	84	155	1171	1.61889	0.9994	0.604326	0.601242
SMART	SM00409:IG	16	19.0476	0.0419137	P31997, P08637, P26992, A6NI73, O00241, Q96NY8, P50895, Q96AP7, Q8NFZ8, Q9H6B4, Q9HCN6, Q92692, P43121, Q9P2B2, Q15223, Q8WZ42	61	125	780	1.63672	0.892095	0.665206	0.665206
INTERPRO	IPR013783:Immunoglobulin-like fold	22	26.1905	0.049533	P31997, P08637, P29323, P26992, A6NI73, P54760, B9A064, O00241, Q96NY8, P50895, Q96AP7, Q08188, Q8NFZ8, P01859, Q9H6B4, Q9HCN6, Q92692, P43121, Q9P2B2, Q15223, Q8WZ42, P02751	84	209	1171	1.46742	0.999953	0.693462	0.689924
UP_KW_DOMAIN	KW-0393~Immunoglobulin domain	18	21.4286	0.0793863	P31997, P08637, P26992, A6NI73, B9A064, O00241, Q96NY8, P50895, Q96AP7, Q8NFZ8, P01859, Q9H6B4, Q9HCN6, Q92692, P43121, Q9P2B2, Q15223, Q8WZ42	76	158	979	1.46752	0.685888	0.555704	0.555704
UP_SEQ_FEATURE	DOMAIN:Ig-like	14	16.6667	0.152238	P31997, P08637, P26992, B9A064, O00241, Q96NY8, P50895, Q96AP7, P01859, Q9H6B4, Q92692, P43121, Q9P2B2, Q8WZ42	84	136	1174	1.43873	1	1	1
UP_SEQ_FEATURE	TOPO_DOM:Extracellular	24	28.5714	0.198139	P08637, Q07075, P29323, P06734, A6NI73, P54760, O00241, P36896, Q96NY8, P41181, Q08345, P50895, Q96AP7, Q8NFZ8, Q8NFT8, Q9H6B4, Q9HCN6, Q92692, P43121, Q9UN70, Q9P2B2, Q9UKU6, Q13145, Q15223	84	274	1174	1.22419	1	1	1
UP_KW_BIOLOGICAL_PROCESS	KW-0130~Cell adhesion	12	14.2857	0.424321	P31997, Q08380, Q99983, Q92692, P43121, Q9UN70, Q96NY8, P50895, Q15223, P02751, Q8NFZ8, Q96AP7	51	129	641	1.16917	1	1	1
Annotation Cluster 2	Enrichment Score: 1.2560460474927575
Category	Term	Count	%	P value	Genes	List Total	Pop Hits	Pop Total	Fold Enrichment	Bonferroni	Benjamini	FDR
INTERPRO	IPR001751:S100/Calbindin-D9k, conserved site	5	5.95238	0.00355017	P06702, P20930, P05109, P31151, Q5D862	84	10	1171	6.97024	0.501958	0.324622	0.322966
INTERPRO	IPR013787:S100/CaBP-9k-type, calcium binding, subdomain	5	5.95238	0.00749636	P06702, P20930, P05109, P31151, Q5D862	84	12	1171	5.80853	0.77118	0.366905	0.365033
INTERPRO	IPR018247:EF-Hand 1, calcium-binding site	7	8.33333	0.00935982	P06702, P20930, P05109, Q14515, P31151, Q5D862, Q02818	84	27	1171	3.6142	0.841684	0.366905	0.365033
SMART	SM01394:SM01394	5	5.95238	0.00982778	P06702, P20930, P05109, P31151, Q5D862	61	12	780	5.32787	0.401646	0.255522	0.255522
INTERPRO	IPR002048:EF-hand domain	7	8.33333	0.0158061	P06702, P20930, P05109, Q14515, P31151, Q5D862, Q02818	84	30	1171	3.25278	0.955964	0.516334	0.513699
GOTERM_MF_DIRECT	GO:0050786~RAGE receptor binding	3	3.57143	0.0267935	P06702, P05109, P31151	82	4	1150	10.5183	0.997841	1	1
INTERPRO	IPR011992:EF-hand-like domain	7	8.33333	0.0284827	P06702, P20930, P05109, Q14515, P31151, Q5D862, Q02818	84	34	1171	2.8701	0.99653	0.604326	0.601242
UP_SEQ_FEATURE	DOMAIN:EF-hand 1	6	7.14286	0.031611	P06702, P20930, P05109, P31151, Q5D862, Q02818	84	26	1174	3.22527	1	1	1
UP_SEQ_FEATURE	DOMAIN:EF-hand 2	6	7.14286	0.031611	P06702, P20930, P05109, P31151, Q5D862, Q02818	84	26	1174	3.22527	1	1	1
GOTERM_BP_DIRECT	GO:0032496~response to lipopolysaccharide	5	5.95238	0.0900787	P06702, P07911, P05109, O00182, P31151	84	24	1143	2.83482	1	1	1
GOTERM_MF_DIRECT	GO:0005509~calcium ion binding	15	17.8571	0.169626	P06702, P07911, P05109, Q14515, Q08188, Q8NFT8, P20930, P31151, Q5D862, Q02818, Q9UN70, Q14393, P22891, P07355, Q8WZ42	82	152	1150	1.38399	1	1	1
KEGG_PATHWAY	hsa04657:IL-17 signaling pathway	3	3.57143	0.171447	P06702, P05109, P31151	51	10	660	3.88235	1	1	1
GOTERM_BP_DIRECT	GO:0007267~cell-cell signaling	4	4.7619	0.172553	Q07075, P06702, P20827, Q9UKU6	84	20	1143	2.72143	1	1	1
GOTERM_MF_DIRECT	GO:0048306~calcium-dependent protein binding	4	4.7619	0.216785	P06702, P05109, P31151, P07355	82	23	1150	2.43902	1	1	1
UP_SEQ_FEATURE	DOMAIN:EF-hand	3	3.57143	0.468777	P20930, Q14515, Q02818	84	22	1174	1.90584	1	1	1
UP_KW_LIGAND	KW-0862~Zinc	6	7.14286	0.563074	Q07075, P06702, P08582, P05109, P31151, Q9UKU6	34	67	450	1.18525	0.999999	1	1
GOTERM_MF_DIRECT	GO:0008270~zinc ion binding	5	5.95238	0.581506	Q07075, P06702, P05109, P31151, Q9UKU6	82	57	1150	1.23021	1	1	1
Annotation Cluster 3	Enrichment Score: 1.0699783458350773
Category	Term	Count	%	P value	Genes	List Total	Pop Hits	Pop Total	Fold Enrichment	Bonferroni	Benjamini	FDR
UP_KW_PTM	KW-0325~Glycoprotein	61	72.619	0.0157588	P08637, Q07075, P06734, P15328, P41181, P10153, P50895, Q03591, Q96AP7, P17900, Q9HCN6, Q92692, P02649, Q02818, Q9P2B2, P22891, Q9UKU6, Q15223, P07998, P29622, P01591, P07911, P26992, P36896, Q96NY8, Q15904, Q8NFZ8, Q9UN70, Q99519, P02751, Q9UHL4, P31997, P02671, Q16849, Q08380, P13646, O00241, Q08345, P51884, P10253, Q8NFT8, P01859, P08185, P08582, P06280, Q9H6B4, Q99983, P02749, P68871, Q14393,…	81	701	1105	1.1871	0.306039	0.378212	0.378212
UP_SEQ_FEATURE	CARBOHYD:N-linked (GlcNAc...) asparagine	52	61.9048	0.0656804	P08637, Q07075, P06734, P15328, P41181, P10153, P50895, Q03591, Q96AP7, P17900, Q9HCN6, Q92692, Q9P2B2, P22891, Q9UKU6, Q15223, P07998, P29622, P07911, P26992, P36896, Q96NY8, Q15904, Q8NFZ8, Q9UN70, Q99519, P02751, Q9UHL4, P31997, P02671, Q16849, Q08380, O00241, Q08345, P10253, Q8NFT8, P08185, P08582, P06280, Q9H6B4, Q99983, P02749, Q14393, Q13145, P05156, P29323, A6NI73, P54760, Q14515, P51654,…	84	621	1174	1.17031	1	1	1
UP_KW_PTM	KW-1015~Disulfide bond	52	61.9048	0.128945	P08637, Q07075, P06734, P15328, P10153, P50895, Q03591, Q96AP7, P17900, Q9HCN6, Q92692, Q9P2B2, P22891, Q9UKU6, Q15223, P07998, P01591, P07911, P26992, B9A064, Q96NY8, Q15904, Q8NFZ8, P02751, P31997, P02671, Q16849, Q08380, O00241, Q08345, P51884, P10253, Q8NFT8, P01859, P08582, P06280, Q9H6B4, Q99983, P02749, Q03403, Q14393, P05156, Q8WZ42, P29323, A6NI73, P54760, Q14515, Q06830, P51654, P20827,…	81	631	1105	1.12422	0.958213	0.618938	0.618938
UP_KW_DOMAIN	KW-0732~Signal	59	70.2381	0.393297	P08637, P15328, P10153, P50895, Q03591, Q96AP7, P17900, Q9HCN6, Q92692, P02649, Q02818, Q9P2B2, P22891, Q15223, P07998, P29622, P01591, P07911, P26992, B9A064, P36896, Q96NY8, Q15904, Q8NFZ8, Q9UN70, Q99519, P02751, Q9UHL4, P31997, P02671, Q16849, Q08380, O00241, Q08345, P51884, P10253, Q08188, Q8NFT8, P08185, P08582, P06280, Q9H6B4, Q99983, P02749, P68871, Q03403, Q14393, P22352, Q13145, P05156,…	76	737	979	1.03123	0.999084	1	1
